# Supplementary material for: Transcriptome analysis reveals regulatory networks underlying differential susceptibility to Botrytis cinerea in response to nitrogen availability in Solanum lycopersicum
Source: Front Plant Sci. 2015 Nov 4;6:911. doi: 10.3389/fpls.2015.00911 (PMC4631835; doi:10.3389/fpls.2015.00911)
Supplement: Table S1 — Microarray expression data for genes with N/B ANOVA model (adjusted p < 0.01). The table includes the Affymetrix probes, the tomato accessions (ITAG2.4, Sol Genomics Network, https://solgenomics.net) and their annotations, Arabidopsis (TAIR, http://arabidopsis.org) or GeneBank accessions, the p-value adjusted by FDR and the log2-fold changes of the comparison between B. cinerea infected and mock-treated sample (B/M) in each N-conditions (2, 6, and 12 mM nitrate). [file Table1.XLSX]

## Sheet: Hoja1
Affymetrix Probe			Arabidopsis or			Fold Change (log 2)
	Tomato Accession	Tomato Accession	GeneBank	Gene Ontology	p-value	2mM Botrytis infection	6mM Botrytis infection	12mM Botrytis infection
	(ITAG2.4)	Description	Accesions		with FDR	(2mM B/M)	(6mM B/M)	(12mM B/M)
Les.1000.1.A1_at	N/A	N/A	BG628706	unknown	0.00418758	1.44626	0.354509	0.223983
Les.1013.1.A1_at	N/A	N/A	TC224658	unknown	0.000617019	-2.10215	-0.336171	0.327639
Les.1019.1.A1_at	N/A	N/A	BG628793	unknown	0.0016362	0.934929	0.545259	0.195613
Les.1022.1.A1_at	N/A	N/A	TC241781	unknown	0.00147809	0.42894	0.211309	-0.756311
Les.1023.1.A1_at	N/A	N/A	BG628833	unknown	0.0034043	1.3205	0.142088	-0.177521
Les.1030.1.S1_at	Solyc12g036200.1.1	Peptidyl-prolyl cis-trans isomerase IPR000297 Peptidyl-prolyl cis-trans isomerase, PpiC-type	AT1G26550	cell cycle	0.000675918	-0.19287	0.138907	0.663176
Les.1030.2.A1_at	N/A	N/A	TC217868	unknown	0.000455853	-0.431542	0.16173	0.48473
Les.1032.1.A1_at	Solyc08g074240.2.1	40S ribosomal protein S6 IPR014401 Ribosomal protein S6, eukaryotic	TC231642	Protein synthesis, folding and modification	0.00379241	-0.599035	-0.0867563	0.112997
Les.1032.3.S1_at	Solyc08g074240.2.1	40S ribosomal protein S6 IPR014401 Ribosomal protein S6, eukaryotic	AT4G31700	Protein synthesis, folding and modification	3.69804e-06	-1.0897	-0.225089	0.298164
Les.1034.1.A1_at	N/A	N/A	BG628940	unknown	0.00168988	1.14332	0.0839514	-0.14413
Les.1042.1.A1_at	Solyc05g005010.2.1	Carboxyl-terminal proteinase IPR004314 Protein of unknown function DUF239, plant	AT1G10750	unknown	0.00356839	0.0746092	-0.481926	-0.7326
Les.1046.1.S1_at	Solyc10g080900.1.1	3-oxoacyl-reductase IPR002347 Glucose_ribitol dehydrogenase	AT3G55290	metabolism	0.00413553	4.16315	4.28119	2.24987
Les.105.1.S1_at	Solyc06g073610.2.1	Cyclin B1 IPR014400 Cyclin, A_B_D_E	AT5G06150	cell cycle	0.00317773	1.21558	0.196685	-0.0881701
Les.1067.1.A1_at	N/A	N/A	BG629182	unknown	0.000486617	0.569846	0.0524383	-0.244424
Les.1069.1.A1_at	N/A	N/A	DB683517	unknown	0.000244681	0.756204	-0.542538	-0.791617
Les.1073.1.S1_at	Solyc10g086190.1.1	Adenosine kinase IPR001805 Adenosine kinase	AT5G03300	nucleotide processess	0.00601708	0.956398	0.53648	-0.0259877
Les.108.1.S1_at	Solyc06g064520.2.1	Mannan endo-1 4-beta-mannosidase IPR001547 Glycoside hydrolase, family 5	AT5G66460	cell wall	0.0027506	0.358013	0.196754	-0.267407
Les.1089.1.A1_at	N/A	N/A	TC232197	unknown	0.000154377	-0.383056	-0.101597	0.187658
Les.1091.1.A1_at	N/A	N/A	BG629316	unknown	6.33748e-06	1.95302	0.507725	-0.509747
Les.1097.1.A1_at	Solyc06g068650.2.1	4-coumarate CoA ligase IPR000873 AMP-dependent synthetase and ligase	TC229023	Secondary metabolism	0.000496901	1.97772	0.259481	0.177413
Les.1111.1.A1_at	N/A	N/A	TC226474	unknown	0.0079612	0.925659	0.568911	0.198512
Les.1116.1.A1_at	Solyc03g118690.2.1	Glutamyl-tRNA(Gln) amidotransferase subunit A IPR000120 Amidase signature enzyme	TC235750	unknown	0.000903586	0.223265	0.139363	-0.24361
Les.1125.1.S1_at	Solyc12g032950.1.1	CBS domain-containing protein IPR000644 Cystathionine beta-synthase, core	AT3G52950	unknown	0.00377696	-0.956601	0.296057	0.39552
Les.1128.2.S1_at	Solyc06g084310.2.1	Small nuclear ribonucleoprotein Sm D1 IPR006649 Like-Sm ribonucleoprotein, eukaryotic and archaea-type, core	AT4G02840	RNA transcription and processing	0.00330792	-1.3194	-1.2297	-0.444964
Les.1128.3.A1_at	Solyc06g084310.2.1	Small nuclear ribonucleoprotein Sm D1 IPR006649 Like-Sm ribonucleoprotein, eukaryotic and archaea-type, core	TC224855	RNA transcription and processing	0.00827331	-1.19074	-0.82127	-0.377078
Les.1144.1.A1_at	N/A	N/A	TC217726	unknown	5.72553e-06	3.29084	1.34178	0.0736819
Les.1151.1.A1_at	Solyc07g064440.2.1	Genomic DNA chromosome 5 P1 clone MBG8	TC233162	unknown	0.00120512	1.57955	0.9839	0.453102
Les.1154.1.A1_at	N/A	N/A	BG629702	unknown	0.00336703	0.684286	0.430605	0.0886176
Les.1164.1.S1_at	Solyc02g069610.2.1	Protein transport protein GOT1 IPR007305 Got1-like protein	AT5G01430	Secondary metabolism	0.00199094	0.134773	0.218969	0.413138
Les.1170.1.A1_at	N/A	N/A	TC241742	unknown	0.00101906	0.651716	0.431957	-0.0897058
Les.1171.1.A1_at	Solyc07g009150.2.1	Uncharacterized aarF domain-containing protein kinase 1 IPR004147 ABC-1	TC242134	unknown	0.00192203	-0.274939	-1.10118	-1.71386
Les.1183.1.A1_at	Solyc04g080460.2.1	Glucose transporter 8 IPR003663 Sugar_inositol transporter	AT1G75220	transport	0.00321223	-0.527592	0.0833083	0.314921
Les.1189.1.A1_at	N/A	N/A	BG629967	unknown	0.00229984	0.580461	0.270649	-0.122764
Les.1193.1.A1_at	Solyc12g009030.1.1	WD repeat-containing protein 61 IPR020472 G-protein beta WD-40 repeat, region	BG629987	Signalling processes	0.00133115	-0.392321	-0.130447	-0.0350258
Les.1200.1.A1_at	Solyc12g099410.1.1	Pectinesterase IPR000070 Pectinesterase, catalytic	TC240964	cell wall	0.00380527	0.291402	0.131662	-0.0577008
Les.1208.1.A1_at	N/A	N/A	BG630079	unknown	0.00367665	1.81214	0.196208	0.0977985
Les.1221.1.A1_at	Solyc06g064470.2.1	Ribosomal protein L7a IPR001921 Ribosomal protein L7A	TC241234	Protein synthesis, folding and modification	0.00777603	-0.411145	-0.309147	0.115505
Les.1221.3.S1_s_at	Solyc01g097760.2.1	Ribosomal protein L7a IPR001921 Ribosomal protein L7A	AT2G47610	Protein synthesis, folding and modification	0.000212276	-0.854378	-0.673202	-0.0190413
Les.1226.1.S1_at	Solyc09g059270.2.1	ER lumen retaining receptor family-like protein IPR000133 ER lumen protein retaining receptor	ABB02637	Protein synthesis, folding and modification	0.000116058	-0.776204	0.282729	1.08989
Les.1233.1.A1_at	Solyc04g049620.2.1	Predicted CDS Pa_1_6620 IPR005123 Oxoglutarate and iron-dependent oxygenase	TC220862	unknown	0.000281708	-1.31051	0.297901	0.901601
Les.1254.1.A1_at	Solyc06g053790.2.1	Membrane related protein-like IPR002913 Lipid-binding START	TC234932	unknown	0.00611446	0.782069	0.756513	0.132282
Les.1254.2.S1_at	Solyc06g053790.2.1	Membrane related protein-like IPR002913 Lipid-binding START	AT4G14500	unknown	0.000330441	1.54343	0.48966	0.0572264
Les.1255.1.S1_at	N/A	N/A	TC218510	unknown	0.00177096	-1.32658	-0.492467	-0.0056885
Les.126.1.S1_at	Solyc08g014120.2.1	BHLH transcription factor IPR011598 Helix-loop-helix DNA-binding	AT1G05710	Hormone metabolism	0.00705543	-1.22337	0.157343	0.336321
Les.1261.1.A1_at	Solyc09g018370.2.1	Protein MON2 homolog IPR016024 Armadillo-type fold	BG630441	unknown	0.00898524	1.00964	0.276191	0.137784
Les.128.1.S1_at	Solyc12g011270.1.1	Elongation factor Ts IPR018101 Translation elongation factor Ts, conserved site	AT4G11120	Protein synthesis, folding and modification	0.00603325	-0.937919	-0.45332	0.138853
Les.1281.1.A1_at	Solyc02g071860.2.1	Receptor like kinase, RLK	TC240387	Protein synthesis, folding and modification	0.00108953	1.0612	0.929586	-0.303389
Les.1286.1.S1_at	Solyc04g072660.2.1	Ribosomal protein L30 IPR000231 Ribosomal protein L30e	AT1G77940	Protein synthesis, folding and modification	2.70314e-08	-1.10801	-0.516275	0.0543512
Les.13.1.S1_at	Solyc04g079730.1.1	cytochrome P450	AT5G42650	Hormone metabolism	0.000217057	5.52858	4.09481	2.58848
Les.1308.1.A1_at	Solyc04g009430.2.1	NAD-dependent deacetylase IPR003000 NAD-dependent histone deacetylase, silent information regulator Sir2	TC244005	Regulation of transcription	0.00183317	0.173458	-0.377936	-0.813471
Les.1314.1.S1_at	Solyc03g098320.2.1	MYB transcription factor (Fragment) IPR006447 Myb-like DNA-binding region, SHAQKYF class	TC242934	Regulation of transcription	0.00559491	0.435152	-0.808668	-1.54524
Les.132.1.S1_at	Solyc07g049550.2.1	1-aminocyclopropane-1-carboxylate oxidase IPR005123 Oxoglutarate and iron-dependent oxygenase	AT1G05010	Hormone metabolism	0.00141141	-2.90581	2.17435	3.29531
Les.1320.1.A1_at	N/A	N/A	BG630795	unknown	0.00417699	0.189786	-0.152522	-1.05838
Les.1330.1.S1_at	Solyc08g062910.2.1	Elongation factor EF-2 IPR000795 Protein synthesis factor, GTP-binding	AT1G56070	Protein synthesis, folding and modification	2.13278e-06	-1.02913	-0.339597	0.090559
Les.1333.1.A1_at	N/A	N/A	TC241243	unknown	0.00326284	0.106188	-0.108506	-0.378621
Les.1334.1.A1_at	Solyc11g007400.1.1	Receptor-like protein kinase (Fragment)	BG630902	Signalling processes	4.74245e-06	-1.38445	-0.612632	0.387664
Les.1343.1.A1_at	N/A	N/A	TC240111	unknown	0.00436599	1.30209	-0.569294	-0.42997
Les.135.1.S1_at	Solyc06g073190.2.1	Fructokinase-like IPR002173 Carbohydrate_puine kinase, PfkB, conserved site	AT3G59480	metabolism	0.00244208	-0.207068	0.568225	0.790122
Les.1350.1.A1_at	N/A	N/A	TC243190	unknown	0.00556942	0.105744	-0.282936	-0.467043
Les.1353.1.A1_at	Solyc09g061620.2.1	Vesicle-associated membrane protein 7B IPR001388 Synaptobrevin	BG631039	unknown	0.000769906	1.26117	0.926973	0.171555
Les.1355.1.A1_s_at	Solyc01g090190.2.1	Nuclear RNA binding protein IPR006861 Hyaluronan_mRNA binding protein	TC245247	RNA transcription and processing	0.00275263	-1.42919	-0.48381	-0.014467
Les.1356.1.A1_at	Solyc08g006000.2.1	Unknown Protein IPR009606 Protein of unknown function DUF1218	TC238154	Protein synthesis, folding and modification	0.00059048	-1.95038	-0.741895	-0.389675
Les.1366.1.A1_at	N/A	N/A	BG631110	unknown	0.00146159	1.31587	0.322745	-0.0138238
Les.1376.1.A1_at	Solyc08g081140.2.1	Myc-like anthocyanin regulatory protein IPR001092 Basic helix-loop-helix dimerisation region bHLH	TC232294	Regulation of transcription	0.00661455	-1.23651	-0.798041	-0.224867
Les.1376.2.A1_at	Solyc08g081140.2.1	Myc-like anthocyanin regulatory protein IPR001092 Basic helix-loop-helix dimerisation region bHLH	TC232294	Regulation of transcription	0.00828229	-1.48324	-0.763897	-0.257887
Les.1380.1.A1_at	N/A	N/A	BG631212	unknown	0.0097764	0.302033	0.167406	-0.108074
Les.1401.1.S1_at	Solyc01g067660.2.1	Beta-amylase IPR013781 Glycoside hydrolase, subgroup, catalytic core	AT5G18670	metabolism	0.00122411	1.52277	1.34264	0.410841
Les.1408.1.S1_at	Solyc04g072410.2.1	Trafficking protein particle complex subunit 6B component	AT3G05000	transport	0.000251203	-0.775717	-0.158662	0.296714
Les.1408.2.A1_at	Solyc04g072410.2.1	Trafficking protein particle complex subunit 6B component	TC217652	transport	0.000195147	-0.544627	0.363784	0.563721
Les.141.1.S1_at	Solyc09g010860.2.1	Expansin IPR007112 Expansin 45, endoglucanase-like IPR007117 Pollen allergen_expansin, C-terminal	AT2G37640	cell wall	0.00961976	-1.60697	-0.830986	-0.199536
Les.1415.2.A1_at	Solyc07g066570.2.1	_gtF3O9.30	BG631468	unknown	0.000777436	1.15624	0.477076	-0.212505
Les.1416.1.A1_at	Solyc01g060150.2.1	Unknown Protein	TA54572_4081	unknown	0.00224353	0.939026	0.550253	0.246382
Les.1419.2.A1_at	Solyc09g083020.1.1	Myrosinase-binding protein-like protein IPR001229 Mannose-binding lectin	TC221306	redox processes	0.00904171	-1.65538	-0.890869	0.160937
Les.1421.1.A1_at	Solyc09g009880.2.1	Unknown Protein	TC237138	Protein degradation	0.000958739	-0.439713	-0.0854134	0.347957
Les.1422.1.S1_at	Solyc12g088670.1.1	Cathepsin B-like cysteine proteinase IPR013128 Peptidase C1A, papain IPR000169 Peptidase, cysteine peptidase active site IPR000668 Peptidase C1A, papain C-terminal	AT1G47128	Protein degradation	0.0028506	-0.510565	0.455455	0.882033
Les.1424.3.A1_at	Solyc01g098640.2.1	UPF0603 protein At1g54780, chloroplastic IPR007621 Protein of unknown function DUF477	TC233590	unknown	0.00706928	1.09099	0.0733948	-0.203336
Les.143.1.S1_at	Solyc04g074230.2.1	14-3-3 protein sigma gamma zeta beta_alpha IPR000308 14-3-3 protein	AT1G34760	Signalling processes	0.000548011	-1.29674	0.282702	0.589965
Les.1431.1.A1_at	Solyc03g119970.2.1	ADP ATP carrier protein IPR004667 ADP_ATP carrier protein	TC239020	transport	0.000999486	2.72163	2.36435	0.985839
Les.1436.1.A1_at	Solyc03g083540.2.1	Methylosome subunit pICln IPR003521 Nucleotide-sensitive chloride conductance regulator	TC224843	transport	0.000402449	-2.20984	-0.713738	-0.0433083
Les.144.1.S1_at	N/A	N/A	CAA99755	unknown	0.00843586	-1.10428	-3.18313	-5.08202
Les.1455.1.S1_at	Solyc05g009390.2.1	Lipase-like protein IPR000073 Alpha_beta hydrolase fold-1	AT1G77420	unknown	0.00583186	-1.94468	0.813539	1.16966
Les.146.1.S1_at	Solyc03g119040.2.1	Guanine nucleotide-binding protein beta subunit-like protein IPR020472 G-protein beta WD-40 repeat, region	AT1G18080	Signalling processes	0.00565726	-0.969308	-0.648858	-0.243482
Les.1462.1.A1_at	N/A	N/A	TC239487	unknown	0.00850131	1.46911	1.57742	0.510256
Les.1467.1.A1_at	Solyc10g005180.2.1	Genomic DNA chromosome 5 TAC clone K15C23	TC223832	unknown	0.000252698	-2.88128	-1.89283	-0.790092
Les.1475.1.S1_s_at	Solyc09g009510.2.1	Hydrolase alpha_beta fold family protein IPR000073 Alpha_beta hydrolase fold-1	AT2G36290	unknown	0.00696556	-2.17567	-2.07503	0.280927
Les.1479.1.A1_at	N/A	N/A	TC240168	unknown	0.00780382	1.52257	1.43347	0.474126
Les.1481.1.A1_at	Solyc05g051430.2.1	Ovarian cancer-associated gene 2 protein homolog IPR005645 Protein of unknown function DUF341	BG625940	unknown	0.00121542	-1.88611	-0.647303	-0.0446019
Les.1499.1.A1_at	N/A	N/A	BG626159	unknown	0.00337201	0.386162	-0.00287396	-0.29712
Les.1504.1.A1_at	Solyc04g049630.2.1	Peptidase S9 prolyl oligopeptidase active site domain protein IPR001375 Peptidase S9, prolyl oligopeptidase active site region	TC240573	Protein degradation	0.00123504	0.52141	0.154181	0.0423132
Les.1506.1.S1_at	Solyc04g082020.2.1	DNL zinc finger family protein IPR007853 Zinc finger, Zim17-type	AT5G27280	Hormone metabolism	0.00257341	-0.287741	0.109095	0.461414
Les.1507.2.S1_s_at	Solyc10g078150.1.1	Nascent polypeptide-associated complex alpha subunit-like protein IPR016641 Nascent polypeptide-associated complex, alpha subunit	AT5G13850	Protein synthesis, folding and modification	0.0014515	-1.16008	-0.760446	-0.171294
Les.1508.1.A1_at	Solyc06g007570.2.1	40S ribosomal protein S8 IPR001047 Ribosomal protein S8e	AI780916	unknown	0.00324596	-0.647295	-0.170873	0.168192
Les.1508.2.S1_at	Solyc06g007570.2.1	40S ribosomal protein S8 IPR001047 Ribosomal protein S8e	AT5G59240	unknown	0.000580907	-1.85546	-0.28236	0.172249
Les.1510.1.S1_at	Solyc05g015860.2.1	Sphingosine-1-phosphate lyase IPR002129 Pyridoxal phosphate-dependent decarboxylase	AT1G27980	metabolism	0.00250235	-0.598426	1.75588	1.75728
Les.1510.2.A1_at	Solyc05g015860.2.1	Sphingosine-1-phosphate lyase IPR002129 Pyridoxal phosphate-dependent decarboxylase	TC235739	metabolism	0.00333146	-0.229817	1.38316	1.39375
Les.1511.2.S1_at	Solyc08g077510.2.1	Poly(U)-specific endoribonuclease-A IPR018998 Endoribonuclease XendoU	AT4G17100	metabolism	0.00720021	-0.559068	-0.0486208	0.144458
Les.1516.1.S1_s_at	Solyc06g073430.2.1	40S ribosomal protein S29 IPR001209 Ribosomal protein S14	CAA76077	Protein synthesis, folding and modification	1.17027e-05	-0.765742	-0.431433	0.0460876
Les.1523.1.S1_at	Solyc11g062130.1.1	Mitochondrial ADP_ATP carrier proteins IPR002113 Adenine nucleotide translocator 1	AT3G08580	metabolism	3.45546e-06	-0.559857	-0.0786781	0.159711
Les.1524.1.A1_at	Solyc08g061480.2.1	Chalcone isomerase IPR003466 Chalcone isomerase, subgroup	BG626458	unknown	0.00876779	3.37971	3.78715	1.60479
Les.1529.1.A1_at	N/A	N/A	BG626512	unknown	0.00181992	-0.474191	-0.0550398	-0.0504432
Les.1532.1.S1_at	Solyc04g074240.2.1	Adenosine 5_apos-phosphosulfate reductase 3 IPR017936 Thioredoxin-like	CAO61714	redox processes	0.000783361	-0.817818	-0.339234	-0.0831283
Les.1532.2.A1_s_at	N/A	N/A	TC227807	unknown	0.00960516	-0.172674	0.156057	0.168099
Les.1536.1.A1_at	N/A	N/A	BG626564	unknown	0.00704921	0.342025	0.15505	-0.133051
Les.1539.1.A1_at	Solyc07g024070.1.1	Ubiquitin-conjugating enzyme E2 T IPR000608 Ubiquitin-conjugating enzyme, E2	BG626588	unknown	0.0019642	0.503188	-0.0517107	-0.0950756
Les.1543.2.S1_at	Solyc01g095040.2.1	Glyoxylate_hydroxypyruvate reductase B IPR006140 D-isomer specific 2-hydroxyacid dehydrogenase, NAD-binding	AT1G01510	Regulation of transcription	0.00397828	-1.7906	-1.02376	-0.334623
Les.1544.1.A1_at	Solyc01g104570.2.1	Kinetochore protein ndc80 IPR005550 Kinetochore protein Ndc80	BG626642	unknown	0.00346787	-1.20367	0.0522204	0.32976
Les.1560.1.S1_at	Solyc04g058060.1.1	30S ribosomal protein S8P IPR004314 Protein of unknown function DUF239, plant	AT5G59850	Protein synthesis, folding and modification	9.35992e-07	-1.11852	-0.443021	0.252677
Les.1561.1.S1_at	Solyc11g005450.1.1	Transcription elongation factor A protein 3 IPR010990 Transcription elongation factor, TFIIS_elongin A_CRSP70, N-terminal	AT5G09850	Regulation of transcription	0.00438402	-1.72074	-0.243515	0.264646
Les.1564.1.S1_s_at	Solyc05g018490.2.1	Early fruit mRNA	TC226907	unknown	0.00191693	-0.498385	0.474858	0.606691
Les.159.1.S1_at	Solyc11g070130.1.1	Profilin IPR005455 Profilin, plant	AT5G56600	cell organization	0.000137574	-0.476464	-0.0379291	0.508135
Les.1590.1.A1_at	N/A	N/A	TC221463	unknown	0.000484172	2.06311	1.23548	0.760889
Les.1594.1.S1_at	Solyc08g077230.2.1	Two-component response regulator ARR11 IPR006447 Myb-like DNA-binding region, SHAQKYF class	AT4G18020	Regulation of transcription	5.96088e-05	2.73221	2.2467	0.446333
Les.1599.1.A1_at	N/A	N/A	BG627151	unknown	0.00108784	0.71724	0.261153	-0.129394
Les.1617.1.S1_s_at	Solyc04g071340.2.1	Fructose-1 6-bisphosphatase class 1 IPR000146 Fructose-1,6-bisphosphatase	AT1G43670	metabolism	0.000971276	-0.0847607	-1.61022	-2.21737
Les.1618.1.A1_at	N/A	N/A	BG627356	unknown	0.00184931	0.350949	-0.775344	-1.65658
Les.1619.2.S1_at	Solyc12g040510.1.1	Guanine nucleotide-binding protein beta subunit-like protein IPR020472 G-protein beta WD-40 repeat, region	AT1G48630	Signalling processes	0.00256606	-1.17718	-0.566317	0.0123242
Les.162.1.S1_at	Solyc01g006190.2.1	E3 ubiquitin-protein ligase sina IPR004162 Seven in absentia protein	AT3G58040	Development	0.00604468	0.937498	0.148629	0.145698
Les.1624.1.A1_at	Solyc05g055470.2.1	NAC domain protein IPR003441 protein	TC237954	unknown	0.000271663	2.07092	1.77435	0.826244
Les.163.1.S1_at	Solyc06g072570.2.1	Ubiquitin-conjugating enzyme E2 1 IPR015940 Ubiquitin-associated_translation elongation factor EF1B, N-terminal, eukaryote IPR000608 Ubiquitin-conjugating enzyme, E2	AT5G50870	Protein degradation	0.00164006	-0.513194	-0.117809	0.261393
Les.1658.1.A1_at	Solyc03g116400.2.1	Unknown Protein	BG627800	unknown	0.000125127	2.91967	2.13748	0.288381
Les.1660.1.A1_at	Solyc08g079470.2.1	tRNA-modifying protein ygfZ IPR017703 Folate-binding, YgfZ	TC237995	unknown	1.19874e-05	2.0907	1.15711	0.0542195
Les.1665.1.S1_at	Solyc03g116530.2.1	Glyoxalase_bleomycin resistance protein_dioxygenase IPR004360 Glyoxalase_bleomycin resistance protein_dioxygenase	AT1G80160	Secondary metabolism	0.0050021	5.93938	5.03023	3.21867
Les.1688.1.S1_at	Solyc11g010950.1.1	Elongator complex protein 4 IPR008728 Elongator complex protein 4	AT3G11220	unknown	0.0033051	-0.774169	-0.457442	0.0181204
Les.1691.1.S1_at	Solyc01g015000.2.1	Nitrogen regulatory protein P-II IPR002187 Nitrogen regulatory protein PII	AT4G01900	Signalling processes	0.000659729	-1.64924	-0.631403	0.00700573
Les.1701.1.S1_at	Solyc11g065760.1.1	Thymidine kinase IPR001267 Thymidine kinase	AT3G07800	nucleotide processess	0.00266282	-1.36815	-0.399586	0.350046
Les.1703.1.S1_at	Solyc02g091490.2.1	Fructokinase 3 IPR011611 Carbohydrate_purine kinase	AT1G66430	metabolism	0.00117472	-1.54778	-0.454442	-0.108874
Les.1707.1.S1_at	Solyc04g082780.2.1	Cinnamoyl CoA reductase-like 1-binding domain	AT2G33590	Secondary metabolism	0.0018459	-1.59657	-0.441709	0.0482241
Les.1708.1.S1_at	Solyc05g006650.2.1	Transcription factor IPR011598 Helix-loop-helix DNA-binding	AT1G59640	Regulation of transcription	0.00194053	-3.21197	-2.55571	-1.0935
Les.1712.1.A1_at	Solyc08g079710.2.1	Kinesin IPR001752 Kinesin, motor region	TC242794	unknown	0.00323009	1.3899	0.580574	0.0654263
Les.172.2.S1_a_at	Solyc03g007240.2.1	Spermidine synthase 1 IPR001045 Spermine synthase	AT5G53120	metabolism	3.01957e-05	2.09201	1.10665	0.33864
Les.1721.1.A1_at	Solyc11g066950.1.1	Stress responsive A_B barrel domain family protein IPR013097 Stress responsive alpha-beta barrel	TC228312	unknown	0.00703315	-3.9982	-3.05792	-0.903525
Les.1722.1.S1_at	Solyc01g079820.2.1	Redoxin domain protein IPR013740 Redoxin	AT3G06050	redox processes	0.000384516	-1.53359	-0.941044	-0.346474
Les.1725.1.A1_at	Solyc11g069400.1.1	Protein disulfide isomerase L-2 IPR005792 Protein disulphide isomerase	TC230456	redox processes	5.38903e-05	-1.64563	-0.530275	-0.0146003
Les.1748.1.A1_at	Solyc12g013580.1.1	Peptidyl-prolyl cis-trans isomerase cyclophilin-type IPR002130 Peptidyl-prolyl cis-trans isomerase, cyclophilin-type	TC236620	cell cycle	9.96916e-06	2.00869	0.9543	-0.539906
Les.1764.1.S1_at	Solyc09g065180.2.1	NAD-dependent epimerase_dehydratase-binding domain	AT3G63130	Signalling processes	0.000408278	0.945694	0.233455	-0.0659187
Les.1766.1.A1_at	N/A	N/A	TC237742	unknown	5.9946e-05	2.05714	1.22718	0.0755903
Les.1767.1.A1_at	Solyc03g121050.2.1	Receptor-like kinase IPR002290 Serine_threonine protein kinase	BG628840	Protein synthesis, folding and modification	0.00874135	-1.71215	-0.704141	-0.233515
Les.177.1.S1_at	Solyc09g074230.2.1	Glucose transporter 8 IPR003663 Sugar_inositol transporter	AT2G48020	transport	0.00141916	-1.62337	0.698112	1.13875
Les.1773.1.S1_at	Solyc12g056840.1.1	Phosphopantothenate--cysteine ligase IPR007085 DNA_pantothenate metabolism flavoprotein, C-terminal	AT5G02080	unknown	0.00578362	-1.38917	-0.479933	-0.18531
Les.1779.1.S1_at	Solyc09g014790.2.1	Class E vacuolar protein-sorting machinery protein hse1 IPR018205 VHS subgroup	TC242427	unknown	0.000387655	1.17957	0.593304	-0.0602565
Les.179.1.S1_at	Solyc01g110430.2.1	Unknown Protein	AT4G34710	redox processes	0.000799628	2.16636	1.8588	0.532529
Les.1795.1.A1_at	N/A	N/A	TC240232	unknown	0.000738004	1.1431	0.85146	0.231029
Les.1798.1.S1_at	Solyc12g017850.1.1	Os10g0422600 protein (Fragment) IPR007650 Protein of unknown function DUF581	TC225401	Development	0.000100133	2.6122	1.11832	0.385926
Les.1798.2.A1_at	Solyc12g017850.1.1	Os10g0422600 protein (Fragment) IPR007650 Protein of unknown function DUF581	TC225401	Development	0.000632637	3.16315	2.65058	0.222849
Les.1802.1.A1_at	Solyc05g008920.2.1	Os08g0100600 protein (Fragment) IPR008507 Protein of unknown function DUF789	TC236027	unknown	0.00732135	1.41435	1.08145	0.208563
Les.1809.1.S1_at	Solyc08g079240.2.1	Homology to unknown gene	TC222444	cell wall	0.000402104	-0.238453	-2.33044	-2.42146
Les.1820.1.A1_at	N/A	N/A	TC237810	unknown	0.00315734	1.33843	0.956702	0.516793
Les.1829.1.S1_at	Solyc05g008600.2.1	Fructose-bisphosphate aldolase IPR000741 Fructose-bisphosphate aldolase, class-I	AT2G01140	Photosynthesis	0.000810339	-0.210576	0.444338	0.72056
Les.1832.1.A1_at	Solyc09g090570.2.1	Proton gradient regulation 5	AT2G05620	Photosynthesis	5.44737e-05	0.686232	-0.512867	-1.14003
Les.184.1.S1_at	Solyc01g101240.2.1	Aspartic proteinase IPR001461 Peptidase A1	AT1G11910	Protein degradation	0.000334021	-1.15817	-0.269518	0.296693
Les.1841.1.S1_at	Solyc00g095760.1.1	1-aminocyclopropane-1-carboxylate synthase IPR004839 Aminotransferase, class I and II	AT4G11280	Hormone metabolism	0.00146331	3.22734	3.22637	0.954984
Les.1842.1.S1_at	Solyc11g028010.1.1	GTPase IMAP family member 7 IPR006703 AIG1	AT1G33970	Response to stress	0.000952789	-1.48845	-0.122984	0.191922
Les.1849.1.A1_at	N/A	N/A	TC219054	unknown	0.00817303	-0.242925	0.281659	0.219381
Les.1856.1.S1_at	Solyc09g018650.2.1	Bis(5_apos-adenosyl)-triphosphatase-like protein IPR011151 Histidine triad motif	AT5G58240	redox processes	0.000285693	-1.11936	-0.145512	0.0951285
Les.1856.2.A1_at	Solyc09g018630.2.1	Bis(5_apos-adenosyl)-triphosphatase-like protein IPR011151 Histidine triad motif	TC239982	redox processes	6.39147e-05	-1.02899	-0.23394	0.239258
Les.1857.1.A1_at	Solyc06g007160.2.1	NADH dehydrogenase IPR013027 FAD-dependent pyridine nucleotide-disulphide oxidoreductase	TC237868	energy	0.00107255	-0.457904	-2.76151	-2.89239
Les.1863.1.S1_at	Solyc06g065270.2.1	Adenylate kinase IPR006259 Adenylate kinase, subfamily	AT5G47840	nucleotide processess	0.00073001	-2.48347	-1.56756	-0.597595
Les.1866.1.A1_at	Solyc08g045640.2.1	DNA-binding protein (Fragment) IPR005516 Remorin, C-terminal region	BG629711	unknown	0.00456077	-1.52713	-1.21047	-0.420633
Les.187.2.S1_at	Solyc01g099890.2.1	Malignant T cell amplified sequence 1 IPR016437 Translation machinery-associated RNA binding protein, predicted	AAV80392	Protein synthesis, folding and modification	0.00522853	-0.611772	-0.198892	-0.0301441
Les.1875.1.S1_at	Solyc07g063190.2.1	Thioredoxin IPR005746 Thioredoxin	AT3G15360	redox processes	0.00705362	-2.97754	-1.97897	-0.633109
Les.1880.1.A1_at	N/A	N/A	TC224964	unknown	0.000844574	-0.870503	-0.203442	0.421416
Les.1885.1.S1_at	Solyc11g071320.1.1	50S ribosomal protein L27 IPR001684 Ribosomal protein L27	TC223165	Protein synthesis, folding and modification	0.00128993	-1.59522	-0.407915	-0.0308263
Les.1885.2.A1_at	N/A	N/A	TC223165	unknown	0.00164796	-1.08136	-0.12271	0.0110242
Les.1888.1.A1_at	N/A	N/A	BG629969	unknown	0.00124953	0.109794	-0.187449	-0.576078
Les.1898.1.S1_at	Solyc04g080810.2.1	Ubiquitin-conjugating enzyme E2 W IPR000608 Ubiquitin-conjugating enzyme, E2	AT1G45050	Protein degradation	0.000506814	-0.730981	-0.252494	0.462532
Les.1898.2.A1_at	Solyc04g080810.2.1	Ubiquitin-conjugating enzyme E2 W IPR000608 Ubiquitin-conjugating enzyme, E2	TC229784	Protein degradation	0.00095397	-1.07232	-0.13151	0.301282
Les.190.1.S1_at	Solyc02g081330.2.1	Phytoene synthase 2	AT5G17230	Secondary metabolism	0.00031714	0.912682	-0.15819	-1.45939
Les.1903.1.S1_at	Solyc12g013550.1.1	Unknown Protein	TC225083	unknown	0.00314958	-1.19767	-0.515521	0.00986892
Les.1904.1.A1_at	Solyc12g006010.1.1	Small ubiquitin-related modifier IPR000626 Ubiquitin	TC238849	Protein degradation	0.00211508	-0.433027	-0.251815	0.16277
Les.1909.1.S1_at	Solyc12g038980.1.1	50S ribosomal protein L7Ae IPR004038 Ribosomal protein L7Ae_L30e_S12e_Gadd45	AT5G08180	Protein synthesis, folding and modification	0.00267653	-1.46942	-1.57721	-0.354583
Les.1914.1.S1_at	Solyc08g075340.2.1	Glycosyltransferase-like protein IPR003388 Reticulon	AT2G35610	unknown	0.00155976	-0.625495	0.164582	0.421542
Les.1925.1.A1_at	Solyc05g013950.1.1	Dehydroascorbate reductase (Fragment) IPR010987 Glutathione S-transferase, C-terminal-like	AT1G19570	redox processes	0.00313326	-3.05276	-2.31985	-0.719248
Les.1933.2.S1_at	Solyc02g085540.1.1	NADH ubiquinone oxidoreductase kD subunit	AT3G57785	unknown	0.00259811	-0.561857	0.0800209	0.0596022
Les.1935.1.A1_at	Solyc01g007140.2.1	Pre-rRNA-processing protein ipi1 IPR016024 Armadillo-type fold	GO375206	Protein synthesis, folding and modification	0.00172618	-0.706802	-0.17783	-0.0170525
Les.1954.1.S1_at	Solyc07g053470.2.1	GTP binding_translation elongation factor protein IPR006298 GTP-binding protein TypA	AT2G31060	Signalling processes	0.00225618	-1.05274	-0.842778	-0.0397003
Les.196.1.S1_at	Solyc07g066310.2.1	photosystem II polypeptide IPR006814 Photosystem II protein PsbR	AT1G79040	Photosynthesis	0.000523948	-1.54848	-0.733332	-0.175444
Les.1967.1.A1_at	Solyc02g068400.2.1	AT4G20050-like protein (Fragment) IPR011050 Pectin lyase fold_virulence factor	TC238793	unknown	1.03058e-05	2.38943	1.30619	0.383492
Les.1973.1.A1_at	N/A	N/A	TC226538	unknown	0.00917552	-0.660117	-0.246705	0.36217
Les.1981.1.S1_at	Solyc11g012110.1.1	60S ribosomal protein L6 IPR000915 Ribosomal protein L6E	AT1G18540	Protein synthesis, folding and modification	9.77399e-05	-0.597588	-0.275763	0.116567
Les.1984.1.A1_at	Solyc01g097840.2.1	Serine_threonine protein kinase IPR002290 Serine_threonine protein kinase	TC240238	unknown	0.000640511	1.43826	1.26153	0.336462
Les.1985.2.A1_at	N/A	N/A	TC239582	unknown	0.0065059	1.28741	-0.27027	-0.683111
Les.199.2.S1_at	Solyc04g074550.2.1	Cytochrome c oxidase subunit VIb IPR003213 Cytochrome c oxidase, subunit VIb	AT1G22450	energy	0.000630463	-0.344585	0.6113	0.592052
Les.1990.1.S1_at	N/A	N/A	TC222521	unknown	0.000348373	-1.60115	-0.36848	0.505015
Les.1990.2.A1_at	N/A	N/A	TC222521	unknown	0.00120616	-1.36352	-0.26814	0.433987
Les.1996.1.A1_at	Solyc02g083350.2.1	DNA-directed RNA polymerase IPR006592 RNA polymerase, N-terminal	BG630816	RNA transcription and processing	0.000392494	0.51017	0.284895	-0.171713
Les.1997.1.S1_at	Solyc04g048900.2.1	Calreticulin 2 calcium-binding protein IPR009169 Calreticulin	AT1G08450	Signalling processes	6.23837e-06	-2.72692	-0.929125	1.12807
Les.1997.2.S1_at	Solyc04g048900.2.1	Calreticulin 2 calcium-binding protein IPR009169 Calreticulin	AT1G08450	Signalling processes	0.00317336	-1.0249	-0.595006	1.06236
Les.1997.3.A1_at	Solyc04g048900.2.1	Calreticulin 2 calcium-binding protein IPR009169 Calreticulin	CAO22937	Signalling processes	0.000111244	-3.37661	-1.49601	0.75982
Les.2011.1.A1_at	Solyc02g067420.2.1	Ubiquitin-conjugating enzyme E2 2 IPR000608 Ubiquitin-conjugating enzyme, E2	TC219969	Protein degradation	0.00199475	-0.983289	-0.364999	-0.0602193
Les.2011.2.S1_at	Solyc02g067420.2.1	Ubiquitin-conjugating enzyme E2 2 IPR000608 Ubiquitin-conjugating enzyme, E2	AT2G02760	Protein degradation	0.00715954	-0.552162	-0.495104	-0.0297636
Les.2017.1.A1_at	Solyc05g052460.2.1	Cation-independent mannose-6-phosphate receptor CI-MPR IPR018939 Autophagy-related protein 27	TC238945	unknown	0.00721696	-1.07755	-0.187735	-0.165023
Les.2019.1.A1_at	Solyc07g043590.2.1	Amine oxidase family protein IPR002937 Amine oxidase	TC233015	unknown	8.53381e-05	1.89874	1.20621	0.300274
Les.202.1.S1_at	Solyc09g010800.2.1	Type 2 metallothionein IPR000347 Plant metallothionein, family 15	CAA92243	amino acid metabolism	0.00050227	-0.697473	-0.278988	0.00268883
Les.2028.1.A1_at	Solyc04g011510.2.1	Triosephosphate isomerase IPR000652 Triosephosphate isomerase	AT3G55440	Photosynthesis	0.00189088	-0.833331	0.0890072	0.189739
Les.2032.1.A1_at	Solyc07g042180.2.1	Polyadenylate-binding protein IPR000504 RNA recognition motif, RNP-1	TC241824	unknown	0.00258464	-1.27488	-0.504138	0.000866434
Les.2040.1.A1_at	Solyc07g032480.2.1	Cyclin family protein IPR015429 Transcription regulator cyclin	BG631163	cell cycle	0.0025472	-0.824514	-0.324849	0.148335
Les.2044.2.S1_at	Solyc01g104030.2.1	Inward rectifier potassium channel-like protein (Fragment) IPR000595 Cyclic nucleotide-binding	AT4G22200	transport	0.00125127	-2.13646	-1.3159	-0.159909
Les.2045.1.A1_at	Solyc08g082880.2.1	Ribosomal small subunit Rsm22 IPR015324 Ribosomal protein Rsm22, bacterial-type	TC239785	unknown	0.000278615	-1.27816	-0.904083	-0.246944
Les.2050.2.A1_at	Solyc01g104840.2.1	RNA-binding protein RZ-1 IPR012677 Nucleotide-binding, alpha-beta plait	TC222998	RNA transcription and processing	0.00652854	-0.999754	-0.604623	-0.303394
Les.2055.1.S1_at	Solyc02g092990.1.1	SCF E3 ubiquitin ligase complex F-box protein grrA IPR001810 Cyclin-like F-box	AT5G67250	Protein degradation	0.00226996	2.44364	1.81964	0.322344
Les.2061.1.A1_at	N/A	N/A	BG631362	unknown	0.000563944	1.65482	0.372028	-0.185364
Les.2062.1.S1_at	Solyc09g092040.2.1	Peptide-N(4)-(N-acetyl-beta-glucosaminyl)asparagine amidase IPR018997 PUB domain	AT1G04850	unknown	0.00214518	-1.28953	-0.594981	0.00230852
Les.207.1.S1_at	Solyc01g079880.2.1	Asparagine synthetase	AT5G19140	Hormone metabolism	0.0081454	-1.59744	-0.558924	0.201136
Les.2072.1.A1_at	Solyc07g042910.2.1	Genomic DNA chromosome 5 TAC clone K21L19	TC237471	unknown	0.000174698	-0.925171	-0.0858985	0.185388
Les.2073.1.S1_at	Solyc09g061310.2.1	PPPDE peptidase domain containing 2a IPR008580 Protein of unknown function DUF862, eukaryotic	AT3G07090	unknown	0.000578076	1.39961	1.20793	0.520489
Les.2073.3.A1_at	Solyc09g061310.2.1	PPPDE peptidase domain containing 2a IPR008580 Protein of unknown function DUF862, eukaryotic	TC236443	unknown	5.09117e-05	1.72555	1.37508	0.439251
Les.2076.1.S1_at	Solyc01g087540.2.1	Os01g0611000 protein (Fragment) IPR006946 Protein of unknown function DUF642	TC222457	redox processes	0.00414388	-0.741503	-0.301318	0.0543069
Les.2085.1.A1_at	N/A	N/A	TC240194	unknown	0.00754221	-0.57973	0.263228	0.0699056
Les.2092.1.S1_at	Solyc02g080530.2.1	Peroxidase IPR002016 Haem peroxidase, plant_fungal_bacterial	AT4G21960	redox processes	0.00306753	-2.61333	-2.59157	-0.4284
Les.21.1.S1_at	Solyc01g087780.2.1	Subtilisin-like protease IPR015500 Peptidase S8, subtilisin-related IPR000209 Peptidase S8 and S53, subtilisin, kexin, sedolisin	AT5G67090	Protein degradation	0.000330338	-4.31887	-2.93375	-0.812189
Les.2103.1.A1_at	Solyc10g005180.2.1	Genomic DNA chromosome 5 TAC clone K15C23	BG631618	unknown	0.00723754	-2.43488	-1.07193	-0.659985
Les.211.2.S1_at	Solyc01g108890.2.1	Potential GTPase activation protein	TC231731	unknown	0.00155181	1.32806	0.280216	-0.314787
Les.2110.1.A1_at	Solyc11g020670.1.1	TCP family transcription factor IPR005333 Transcription factor, TCP	TC219371	Regulation of transcription	0.00835872	-2.47174	-2.24603	-0.688969
Les.212.1.S1_at	Solyc08g079830.2.1	Cu_Zn-superoxide dismutase copper chaperone IPR001424 Superoxide dismutase, copper_zinc binding	AT1G12520	redox processes	0.00100708	0.659304	0.415451	-0.157576
Les.2139.1.A1_at	N/A	N/A	BG734549	unknown	0.00986496	1.46434	0.0950818	0.10432
Les.2147.1.A1_at	N/A	N/A	BG734641	unknown	0.00559238	-0.0291397	-0.608411	-0.775042
Les.2160.1.A1_at	Solyc02g036290.2.1	Malonyl-CoA decarboxylase like protein IPR007956 Malonyl-CoA decarboxylase	BG734748	metabolism	0.000200626	-1.08753	-0.278496	0.184056
Les.2167.2.A1_at	Solyc01g100970.2.1	Pyrrolidone-carboxylate peptidase IPR000816 Peptidase C15, pyroglutamyl peptidase I	TC229003	Protein degradation	0.00812774	-0.642382	0.109232	0.375365
Les.217.1.S1_at	N/A	N/A	AT3G60270	redox processes	0.00216619	4.07206	3.72209	1.56459
Les.2174.1.S1_at	N/A	N/A	TC233279	unknown	0.00241781	0.764737	0.0888443	0.0111486
Les.2180.1.S1_at	Solyc11g005880.1.1	NADH-ubiquinone oxidoreductase kD subunit	AT3G62790	energy	0.000650132	-0.407058	0.466462	0.43534
Les.2183.2.S1_at	Solyc01g007320.2.1	ATP synthase subunit beta chloroplastic IPR005722 ATPase, F1 complex, beta subunit	ATCG00480	unknown	0.00376829	-2.0972	-1.25467	-0.42725
Les.219.1.S1_at	Solyc04g076880.2.1	Phosphoenolpyruvate carboxykinase IPR001272 Phosphoenolpyruvate carboxykinase, ATP-utilising	AT4G37870	metabolism	0.000208705	5.11735	5.33752	2.47785
Les.2195.1.S1_at	Solyc04g074690.2.1	39S ribosomal protein L41 mitochondrial IPR019189 Ribosomal protein L27_L41, mitochondrial	AT5G39800	Protein synthesis, folding and modification	3.83843e-05	-1.37694	-0.55627	-0.00168841
Les.2197.1.A1_at	Solyc10g083150.1.1	Retinoblastoma-binding protein 6 (Fragment) IPR014891 DWNN domain	CAN68806	Regulation of transcription	0.000187359	1.36525	0.752878	0.309522
Les.2198.2.A1_at	Solyc06g084410.2.1	Histidine phosphotransfer protein region	TC222259	Signalling processes	0.0028083	-0.399366	0.0908484	0.481714
Les.22.1.S1_at	Solyc10g086220.1.1	Flavin oxidoreductase_NADH oxidase IPR001155 NADH:flavin oxidoreductase_NADH oxidase, N-terminal	AT1G76690	Hormone metabolism	0.00490688	-1.41207	-0.407559	0.278453
Les.2216.1.S1_at	Solyc12g008860.1.1	Unknown Protein IPR007915 Uncharacterised protein family UPF0197	AT4G29735	unknown	0.000148031	-0.963488	-0.456754	0.0870822
Les.2219.1.A1_at	Solyc09g090270.2.1	COP1-Interacting ProteinI 7 (CIP7) (Fragment)	AT5G43310	Signalling processes	0.000329442	-0.746777	0.486963	1.44963
Les.222.2.A1_at	Solyc03g098280.2.1	ARGONAUTE 1 IPR003165 Stem cell self-renewal protein Piwi	TC229338	Development	0.000998527	-1.62011	-1.34803	-0.327674
Les.2247.1.A1_at	Solyc04g080190.2.1	Pore protein of (OEP24)	AT1G45170	unknown	0.00297947	-0.999847	-0.186717	-0.175129
Les.2248.1.A1_at	Solyc02g089590.2.1	Pollen coat-like protein	BG735285	unknown	2.22208e-06	3.98844	2.51471	0.600323
Les.2256.1.S1_at	Solyc03g111730.2.1	Cathepsin B-like cysteine proteinase IPR013128 Peptidase C1A, papain	AT5G50260	Protein degradation	6.19665e-05	6.09789	4.86256	1.22438
Les.2284.1.A1_at	N/A	N/A	TC230052	unknown	0.00955656	-2.23409	-0.754936	-0.152914
Les.2288.1.S1_at	Solyc11g012400.1.1	Calcium-binding protein 39 IPR013878 Mo25-like	AT5G47540	unknown	2.65316e-05	-0.696036	-0.265442	0.00492085
Les.229.1.S1_at	Solyc09g007250.2.1	60S ribosomal protein L4_L1 IPR002136 Ribosomal protein L4_L1e	AT3G09630	Protein synthesis, folding and modification	0.000594854	-0.491537	-0.373577	0.00578945
Les.2293.1.A1_at	N/A	N/A	BG734547	unknown	0.00580739	1.01184	0.575357	-0.0968092
Les.2300.1.S1_at	Solyc06g036050.2.1	60S ribosomal protein L36 IPR000509 Ribosomal protein L36e	AT3G53740	Protein synthesis, folding and modification	4.00773e-06	-1.01231	-0.41711	0.0705302
Les.2308.3.A1_at	Solyc06g007360.2.1	40S ribosomal protein S4-like protein IPR000876 Ribosomal protein S4e	TC233128	Protein synthesis, folding and modification	0.000224913	-1.30571	-1.00577	-0.507974
Les.231.1.S1_at	Solyc09g082060.2.1	Cysteine synthase IPR005859 Cysteine synthase A	AT4G14880	amino acid metabolism	0.00176239	-0.571881	-0.365551	0.222515
Les.2318.1.A1_at	Solyc02g078870.1.1	Unknown Protein	BG734757	DNA synthesis and chromatin structure	0.00689116	0.958975	0.26447	-0.0347917
Les.2320.1.A1_at	N/A	N/A	TC239084	unknown	0.00714856	0.647011	0.574649	0.0319734
Les.2331.1.A1_at	N/A	N/A	TC241647	unknown	0.00407008	-2.16717	-1.42319	-0.585264
Les.2332.1.A1_at	Solyc09g005480.2.1	F-box family protein IPR001810 Cyclin-like F-box	TC243642	Protein degradation	0.000194335	-0.59689	-0.203266	0.0844488
Les.2334.1.A1_at	N/A	N/A	BM411910	unknown	0.00105098	0.575972	0.432996	-0.157642
Les.2335.1.A1_at	Solyc04g063280.2.1	Vacuolar protein sorting-associated protein 27 IPR018205 VHS subgroup	TC242772	transport	6.00886e-05	1.2972	0.831847	0.139941
Les.2348.1.S1_at	Solyc05g006780.2.1	NPH3 domain containing protein-like IPR007679 Protein of unknown function DUF569	AT1G27100	unknown	2.02513e-05	1.33265	0.848547	0.064322
Les.2355.2.A1_at	Solyc03g025980.2.1	Peptidyl-prolyl cis-trans isomerase (Fragment)	TC238898	unknown	0.0022407	-0.962175	-0.400297	-0.125082
Les.236.1.S1_at	Solyc01g100520.2.1	ATP-dependent Clp protease proteolytic subunit IPR018215 Peptidase S14, ClpP, active site	AT1G02560	Protein degradation	0.000104866	-1.05828	-0.16877	0.163791
Les.2360.1.S1_at	Solyc10g050890.1.1	Nitrite reductase IPR006067 Nitrite and sulphite reductase 4Fe-4S region	AT2G15620	metabolism	0.00184857	-0.963973	2.25009	2.04894
Les.2364.1.S1_at	Solyc08g083380.2.1	Mitochondrial import inner membrane translocase subunit Tim13 IPR004217 Mitochondrial inner membrane translocase complex, Tim8_9_10_13-zinc finger-like	AT1G61570	Protein synthesis, folding and modification	2.79939e-05	-1.06498	-0.39569	0.41043
Les.2373.1.S1_at	Solyc01g088570.2.1	Acyl carrier protein	AT2G44620	metabolism	0.00091649	-0.914066	-0.0887225	0.249062
Les.2373.2.A1_at	Solyc01g088570.2.1	Acyl carrier protein	TC223492	metabolism	0.000577233	-0.586395	0.211741	0.579196
Les.2399.1.A1_at	Solyc01g095280.2.1	Protein ABIL1	TC240005	cell organization	0.00352767	-1.96332	-1.51103	-0.557408
Les.240.1.S1_at	Solyc06g069010.2.1	Guanine nucleotide-binding protein beta subunit-like protein IPR020472 G-protein beta WD-40 repeat, region	AT1G48630	Signalling processes	1.91851e-06	-1.00702	-0.636247	0.0264106
Les.2407.1.S1_at	Solyc03g096860.2.1	Fiber protein Fb34 IPR009606 Protein of unknown function DUF1218	AT5G17210	unknown	0.00298557	-1.32495	-1.01513	-0.0638072
Les.241.1.A1_at	Solyc02g077990.2.1	30S ribosomal protein S5 IPR005712 Ribosomal protein S5, bacterial-type	TC235125	Protein synthesis, folding and modification	0.00178918	-2.02766	-0.829332	-0.595699
Les.2412.1.S1_at	Solyc10g007650.2.1	DNA-directed RNA polymerases I II and III subunit RPABC4 IPR006591 RNA polymerase Rbp10	AT5G41010	RNA transcription and processing	0.002324	-1.25006	-1.24568	-0.285288
Les.2412.2.A1_at	Solyc10g007650.2.1	DNA-directed RNA polymerases I II and III subunit RPABC4 IPR006591 RNA polymerase Rbp10	TC237356	RNA transcription and processing	0.00117654	-1.18741	-0.954407	-0.13493
Les.2415.1.S1_at	Solyc07g005510.2.1	Omega-6 fatty acid desaturase IPR005804 Fatty acid desaturase, type 1	TC238423	metabolism	0.00418898	0.296348	-0.276784	-0.29054
Les.2415.3.A1_at	Solyc07g005510.2.1	Omega-6 fatty acid desaturase IPR005804 Fatty acid desaturase, type 1	TC238423	metabolism	0.00479497	0.584517	0.130014	-0.225037
Les.2425.1.S1_at	Solyc03g120670.2.1	D-isomer specific 2-hydroxyacid dehydrogenase NAD-binding IPR006140 D-isomer specific 2-hydroxyacid dehydrogenase, NAD-binding	AT1G79870	amino acid metabolism	0.000397669	-1.12251	-0.442129	0.0937966
Les.2438.2.A1_a_at	Solyc10g055470.1.1	Beta-galactosidase IPR001944 Glycoside hydrolase, family 35	TC229857	redox processes	0.00369045	0.407272	-0.103691	-0.323131
Les.244.2.S1_at	N/A	N/A	CAA31789	unknown	0.000875741	5.08141	4.50715	1.94718
Les.2442.1.S1_at	Solyc11g005680.1.1	40S ribosomal protein S18 IPR001892 Ribosomal protein S13	AT4G09800	Protein synthesis, folding and modification	1.37718e-07	-0.90584	-0.598266	0.0763695
Les.2448.1.A1_at	Solyc01g088700.2.1	Eukaryotic translation initiation factor 4 gamma 1 IPR016021 MIF4-like, type 1_2_3	TC235021	Protein synthesis, folding and modification	0.000555098	0.81883	0.537339	0.132571
Les.2449.1.S1_at	Solyc03g082610.1.1	Arabidopsis thaliana genomic DNA chromosome 5 P1 clone MOK16 IPR007608 Protein of unknown function DUF584	AT3G15040	unknown	0.00104373	-1.36543	-0.875479	-0.396429
Les.2451.1.A1_at	N/A	N/A	BG735530	unknown	0.00455347	-1.85673	-1.97246	-0.30881
Les.2459.1.S1_at	Solyc02g086670.2.1	Glycogen synthase kinase IPR002290 Serine_threonine protein kinase	TC219656	Protein synthesis, folding and modification	6.34981e-05	0.0515868	0.704452	1.28197
Les.2459.2.S1_at	Solyc02g086670.2.1	Glycogen synthase kinase IPR002290 Serine_threonine protein kinase	AT5G14640	Protein synthesis, folding and modification	0.000911588	-1.52118	-0.0140592	0.5068
Les.2461.1.S1_at	Solyc01g108700.2.1	Unknown Protein	TC240243	unknown	0.00471385	1.31548	-1.09589	-2.68433
Les.2469.1.S1_at	Solyc07g009080.2.1	Unknown Protein IPR008176 Gamma thionin	TC237073	unknown	0.00201941	0.333901	0.0622103	-0.125899
Les.2477.1.S1_at	Solyc08g041870.2.1	Aspartate aminotransferase IPR000796 Aspartate_other aminotransferase	AT4G31990	amino acid metabolism	0.000946416	-0.615407	0.287136	0.428582
Les.2478.1.S1_a_at	Solyc03g005760.1.1	Chlorophyll a-b binding protein 3C-like IPR001344 Chlorophyll A-B binding protein	AT1G29930	unknown	0.00270341	-2.5937	-2.11632	-0.791191
Les.2478.1.S1_at	Solyc03g005760.1.1	Chlorophyll a-b binding protein 3C-like IPR001344 Chlorophyll A-B binding protein	AT1G29930	Photosynthesis	0.00639198	-2.09654	-1.48038	-0.486478
Les.248.1.S1_a_at	Solyc01g097270.2.1	Chitinase (Fragment) IPR000726 Glycoside hydrolase, family 19, catalytic IPR001153 Barwin	AT3G04720	Response to stress	0.00755846	-0.461276	2.71074	2.71989
Les.2480.1.A1_at	Solyc06g054510.2.1	Acyl carrier protein	AT4G25050	metabolism	0.00221465	-1.27026	-0.794589	-0.0232835
Les.2481.1.S1_at	Solyc03g120780.2.1	Ribosomal protein L37 IPR001569 Ribosomal protein L37e	AT1G52300	Protein synthesis, folding and modification	9.31026e-07	-1.05431	-0.509064	0.142051
Les.2485.1.A1_at	Solyc09g007990.2.1	Telomere repeat-binding protein 5 IPR001005 SANT, DNA-binding	TC229549	Regulation of transcription	0.00593268	0.934878	0.49878	-0.179386
Les.2487.1.A1_at	Solyc01g080880.2.1	Receptor-like kinase IPR002290 Serine_threonine protein kinase	TC238155	Protein synthesis, folding and modification	0.00345858	-1.0828	-0.289951	0.123571
Les.2493.1.A1_at	Solyc08g007120.2.1	Inhibitor of apoptosis-like protein IPR017066 S-ribonuclease binding protein, SBP1, pollen	TC243332	unknown	0.000128659	1.56993	-0.205001	-0.525725
Les.2494.1.S1_at	Solyc02g067580.2.1	B12D-like protein IPR010530 B12D	AT3G48140	Development	0.00591236	-3.16631	-1.30951	-0.215579
Les.2494.2.A1_at	Solyc02g067580.2.1	B12D-like protein IPR010530 B12D	TC229330	Development	0.00299496	-2.6893	-0.826197	-7.13264e-05
Les.2495.1.S1_at	Solyc04g074500.2.1	Serine-threonine protein kinase IPR015740 Plant protein serine_threonine kinase-like	AT1G78290	Protein synthesis, folding and modification	0.00623836	-0.443624	0.00539774	0.464198
Les.2496.1.A1_at	Solyc09g075430.2.1	Ribosomal protein L19 IPR000196 Ribosomal protein L19_L19e	TC241434	Protein synthesis, folding and modification	0.000201162	-0.622049	-0.351899	0.0461979
Les.2496.2.S1_at	Solyc09g075430.2.1	Ribosomal protein L19 IPR000196 Ribosomal protein L19_L19e	AT1G02780	Protein synthesis, folding and modification	0.00458145	-1.43522	-0.710778	-0.185554
Les.2497.1.S1_at	Solyc10g081090.1.1	Splicing factor 3B subunit 1 IPR016024 Armadillo-type fold	AT5G64270	RNA transcription and processing	0.00167276	0.40115	0.159455	-0.128992
Les.2497.2.A1_at	N/A	N/A	TC237304	unknown	0.000546571	0.392977	0.0338442	-0.237617
Les.250.1.S1_at	Solyc04g080960.2.1	Cysteine proteinase cathepsin F IPR013128 Peptidase C1A, papain	AT4G16190	Protein degradation	0.00174702	-0.697484	0.0955195	0.662376
Les.2501.1.S1_at	Solyc11g006410.1.1	Genomic DNA chromosome 5 P1 clone MUK11	AT3G11760	unknown	0.00760745	1.18762	1.4479	0.31124
Les.2503.1.S1_at	Solyc08g078250.2.1	Palmitoyl-protein thioesterase 1 IPR002472 Palmitoyl protein thioesterase	AT3G60340	Protein synthesis, folding and modification	0.00338634	-0.286331	0.899152	0.856023
Les.2508.1.A1_at	Solyc09g065330.2.1	40S ribosomal protein S24 IPR001976 Ribosomal protein S24e	TC225273	Protein synthesis, folding and modification	9.7034e-05	-0.918147	-0.575373	-0.105084
Les.2508.2.S1_at	Solyc09g065330.2.1	40S ribosomal protein S24 IPR001976 Ribosomal protein S24e	AT3G04920	Protein synthesis, folding and modification	1.01879e-05	-1.52222	-0.922721	-0.175513
Les.2510.1.A1_at	Solyc04g076890.2.1	Ubiquitin-fold modifier-conjugating enzyme 1 IPR014806 Ubiquitin-fold modifier-conjugating enzyme 1	TC231734	unknown	0.00175057	-0.195744	0.24066	0.353135
Les.2510.2.S1_at	Solyc04g076890.2.1	Ubiquitin-fold modifier-conjugating enzyme 1 IPR014806 Ubiquitin-fold modifier-conjugating enzyme 1	AT1G27530	unknown	0.000983618	-0.584786	-0.0754936	0.336719
Les.2510.3.S1_at	Solyc04g076890.2.1	Ubiquitin-fold modifier-conjugating enzyme 1 IPR014806 Ubiquitin-fold modifier-conjugating enzyme 1	AT1G27530	unknown	0.00264346	-0.472215	0.179342	0.356021
Les.2517.2.S1_at	Solyc06g076980.2.1	Glycosyltransferase CAZy family GT90 (Fragment) IPR008539 Protein of unknown function DUF821, CAP10-like	AT2G38210	metabolism	0.00765576	-1.04069	0.0333429	0.3894
Les.2519.1.S1_at	Solyc06g071530.2.1	60S ribosomal protein L44 IPR000552 Ribosomal protein L44e	AT4G14320	Protein synthesis, folding and modification	5.8049e-06	-1.14744	-0.662764	-0.000601035
Les.2520.1.A1_at	N/A	N/A	TC240869	unknown	0.00731503	0.703733	0.455757	0.0247359
Les.2523.1.A1_at	Solyc08g062210.2.1	Nuclear transcription factor Y subunit A-3 IPR001289 CCAAT-binding transcription factor, subunit B	AA824790	redox processes	0.0022986	-1.8337	-1.40135	-0.287046
Les.2525.1.S1_at	Solyc03g112850.2.1	60S ribosomal protein L44 IPR000552 Ribosomal protein L44e	AT4G14320	Protein synthesis, folding and modification	4.383e-06	-0.993084	-0.636452	-0.012585
Les.2526.1.S1_at	Solyc09g074880.2.1	Homology to unknown gene IPR013105 Tetratricopeptide TPR2	AT4G15800	unknown	0.00144703	2.1031	1.69275	0.877382
Les.2527.1.S1_at	Solyc06g075620.2.1	60S ribosomal protein L35 IPR001854 Ribosomal protein L29	AT5G02610	Protein synthesis, folding and modification	0.000657681	-1.76544	-0.595084	0.0679745
Les.2529.1.A1_at	Solyc07g049660.2.1	Acetyl coenzyme A cis-3-hexen-1-ol acetyl transferase IPR003480 Transferase	TC244694	Response to stress	0.00246454	-2.17942	-0.804315	0.214175
Les.2534.1.S1_at	Solyc09g018790.2.1	Gamma hydroxybutyrate dehydrogenase-like protein IPR015815 3-hydroxyacid dehydrogenase_reductase	AT3G25530	unknown	0.00141756	-1.17598	-0.711823	-0.261234
Les.2535.1.A1_at	Solyc08g074750.2.1	Zinc finger protein 706 IPR015023 Protein of unknown function DUF1909	TC234734	unknown	3.65554e-05	-0.539102	0.116743	0.398928
Les.2535.2.S1_at	Solyc08g074750.2.1	Zinc finger protein 706 IPR015023 Protein of unknown function DUF1909	CAO70778	unknown	0.00139152	-0.719316	-0.0310027	0.281638
Les.2538.3.S1_at	Solyc03g082710.2.1	U2 small nuclear ribonucleoprotein B IPR000504 RNA recognition motif, RNP-1	TC237513	unknown	0.00493296	-0.455418	0.393027	0.781638
Les.2540.1.S1_at	Solyc01g097020.2.1	Unknown Protein	TC236951	unknown	0.00042623	-0.491123	0.505022	0.42475
Les.2546.1.S1_at	Solyc06g073310.2.1	Ribosomal L9-like protein IPR000702 Ribosomal protein L6	AT1G33140	Protein synthesis, folding and modification	3.58302e-06	-1.10642	-0.697784	0.143167
Les.2546.2.S1_at	Solyc06g073310.2.1	Ribosomal L9-like protein IPR000702 Ribosomal protein L6	AT1G33140	Protein synthesis, folding and modification	1.85783e-06	-1.86162	-0.971055	0.06509
Les.255.2.S1_at	Solyc04g076960.2.1	Sucrose transporter IPR005989 Sucrose_H+ symporter, plant	AT1G09960	transport	0.00123908	1.33712	0.344833	0.0605919
Les.2551.1.A1_at	N/A	N/A	TC240658	unknown	0.0015833	-0.430234	-0.0991519	0.0285422
Les.2553.1.S1_at	Solyc04g074900.2.1	40S ribosomal protein S21 IPR001931 Ribosomal protein S21e	AT5G27700	Protein synthesis, folding and modification	5.48408e-05	-0.80272	-0.412057	0.0945855
Les.2555.1.S1_at	Solyc04g074570.1.1	Unknown Protein	AT4G00390	Regulation of transcription	0.00343638	-1.80564	-0.777585	-0.0164874
Les.2555.2.A1_at	Solyc04g074560.1.1	Unknown Protein	TC235360	Regulation of transcription	0.000106869	-0.817818	-0.586129	-0.182167
Les.2556.1.S1_at	Solyc02g069720.2.1	Zinc finger protein LSD1 IPR005735 Zinc finger, LSD1-type	AT4G20380	Regulation of transcription	8.77861e-05	1.25983	0.802756	0.324922
Les.2557.1.S1_at	Solyc03g098600.2.1	Oligosaccharyl transferase STT3 subunit IPR003674 Oligosaccharyl transferase, STT3 subunit	AT1G34130	Response to stress	0.00301276	-0.71034	-0.25522	-0.13218
Les.2564.1.S1_at	Solyc03g005680.2.1	RNA-binding protein-like IPR012677 Nucleotide-binding, alpha-beta plait	TC230453	unknown	2.35407e-05	-1.12601	-0.451082	-0.0619429
Les.2567.1.S1_at	Solyc02g092800.2.1	Manganese transport protein mntH IPR001046 Natural resistance-associated macrophage protein	AT2G23150	transport	0.00554737	-0.633393	-0.00739562	0.176091
Les.2568.1.S1_at	Solyc12g096550.1.1	Pheophorbide a oxygenase family IPR013626 Pheophorbide a oxygenase	AT2G24820	redox processes	0.00337702	-0.994313	0.677236	0.652541
Les.2569.1.S1_at	Solyc05g007770.2.1	NAC domain transcription factor protein	AT1G69490	Development	0.00474568	1.17984	1.82211	2.80044
Les.2572.2.S1_a_at	Solyc07g042170.2.1	Jasmonate ZIM-domain protein 3 IPR010399 Tify	AT1G19180	unknown	0.00621456	2.01004	1.41985	0.0006759
Les.2576.1.A1_at	N/A	N/A	TC232225	unknown	0.00127134	1.30643	0.360362	-0.0482655
Les.2577.1.A1_at	Solyc12g098820.1.1	Receptor-like kinase IPR002290 Serine_threonine protein kinase	TC240936	Protein synthesis, folding and modification	6.00438e-05	0.944677	0.504662	-0.035625
Les.2578.1.S1_at	Solyc12g099260.1.1	ATP citrate lyase a-subunit IPR016141 Citrate synthase-like, core	AT5G49460	metabolism	0.00227215	2.66029	2.07626	0.444791
Les.2582.1.S1_at	Solyc05g054720.2.1	Tic20-like protein IPR005691 Chloroplast protein import component Tic20	AT1G04940	Protein synthesis, folding and modification	0.00599587	-2.20472	-1.08856	-0.652815
Les.2583.1.S1_at	Solyc12g056790.1.1	NAC domain protein IPR003441 protein	AT1G34190	Development	0.00378381	0.470834	0.386711	0.0755063
Les.2584.1.A1_at	Solyc10g050110.1.1	LRR receptor-like serine_threonine-protein kinase, RLP	TC224755	cell wall	0.00666715	-1.77104	-0.428876	0.349345
Les.2584.2.S1_a_at	Solyc10g050110.1.1	LRR receptor-like serine_threonine-protein kinase, RLP	AT3G19320	cell wall	0.00501829	-1.62594	-0.612947	0.299712
Les.2584.2.S1_at	Solyc10g050110.1.1	LRR receptor-like serine_threonine-protein kinase, RLP	AT3G19320	cell wall	0.00852487	-2.53739	-0.449897	0.461123
Les.2598.1.S1_at	Solyc04g005680.2.1	Ribosomal protein IPR002942 RNA-binding S4 IPR018079 Ribosomal protein S4, conserved site IPR001912 Ribosomal protein S4	AT5G39850	Protein synthesis, folding and modification	2.51113e-05	-1.8636	-1.06443	-0.156102
Les.2598.3.A1_at	Solyc03g077930.2.1	40S ribosomal protein S9 IPR001912 Ribosomal protein S4	TC242090	unknown	0.000768087	-1.02174	-0.408785	-0.0902122
Les.2599.1.S1_at	Solyc07g042840.1.1	60S ribosomal protein L14 IPR002784 Ribosomal protein L14	AT2G20450	Protein synthesis, folding and modification	0.000291403	-0.96449	-0.653778	-0.00737869
Les.2600.1.S1_at	Solyc05g055640.2.1	60S ribosomal protein L38 IPR002675 Ribosomal protein L38e	AT3G59540	Protein synthesis, folding and modification	3.21499e-05	-1.02981	-0.674673	-0.135974
Les.2601.1.S1_at	Solyc05g005190.2.1	ADP-ribosylation factor IPR006688 ADP-ribosylation factor	AT3G62290	Protein synthesis, folding and modification	0.000578916	0.395043	-0.113317	-0.295573
Les.2603.1.A1_at	Solyc07g026770.2.1	Mitochondrial ATP synthase g subunit family protein IPR006808 ATPase, F0 complex, subunit G, mitochondrial	TC217669	energy	0.00462002	-0.298176	0.00229936	0.114256
Les.2607.1.S1_at	Solyc05g055310.2.1	Copper chaperone IPR006121 Heavy metal transport_detoxification protein	AT1G66240	transport	0.000392399	-0.423687	0.231785	0.430567
Les.2609.1.A1_at	N/A	N/A	TC241905	unknown	0.00480168	-1.68586	-0.192684	0.276709
Les.2611.1.S1_at	Solyc05g056230.2.1	Calreticulin 2 calcium-binding protein IPR009169 Calreticulin	AT1G08450	Signalling processes	4.39993e-05	-1.47951	-0.619265	0.0234472
Les.2611.2.A1_at	Solyc05g056230.2.1	Calreticulin 2 calcium-binding protein IPR009169 Calreticulin	TC221917	Signalling processes	0.00019435	-1.2503	-0.0907102	0.0874332
Les.2612.1.S1_at	Solyc01g097870.2.1	40S ribosomal protein S24 IPR001976 Ribosomal protein S24e	AT3G04920	Protein synthesis, folding and modification	0.000112575	-1.46283	-0.879619	-0.386374
Les.2614.1.S1_at	Solyc04g050390.1.1	60S ribosomal protein L12 IPR000911 Ribosomal protein L11	AT5G60670	Protein synthesis, folding and modification	4.11648e-05	-1.57311	-1.14574	-0.218266
Les.2617.1.S1_at	Solyc12g099240.1.1	Huntingtin interacting protein K	AT3G06610	unknown	0.000800613	-1.30223	-0.571097	-0.0265926
Les.2618.1.S1_at	Solyc04g080570.2.1	2,3,4,5-tetrahydropyridine-2,6-dicarboxylate N-acetyltransferase IPR011004 Trimeric LpxA-like	AT1G47260	energy	0.00424317	-0.504019	0.737845	0.527237
Les.262.1.S1_at	Solyc05g014470.2.1	Glyceraldehyde 3-phosphate dehydrogenase IPR000173 Glyceraldehyde 3-phosphate dehydrogenase	AT1G13440	metabolism	0.000695151	-0.389241	0.155947	0.4148
Les.2623.1.A1_at	Solyc02g064960.2.1	AP2-like ethylene-responsive transcription factor At1g16060 IPR001471 Pathogenesis-related transcriptional factor and ERF, DNA-binding	TC239663	Regulation of transcription	0.00111281	-1.75864	-0.942818	-0.0946942
Les.2627.1.S1_at	Solyc06g076140.2.1	Metallothionein-like protein IPR000347 Plant metallothionein, family 15	CAA92652	unknown	0.00459079	-0.603158	0.495364	0.740521
Les.2634.1.A1_at	Solyc04g010070.2.1	Protein phosphatase 2A regulatory subunit B_apos-like protein IPR011992 EF-Hand type	TC240453	Protein synthesis, folding and modification	0.000812851	0.683803	0.517694	9.44627e-05
Les.2640.1.S1_at	Solyc04g078070.2.1	Expressed protein having alternate splicing products IPR015023 Protein of unknown function DUF1909	AT2G23090	unknown	5.31181e-06	-0.646863	-0.257567	0.0854985
Les.2644.1.A1_at	Solyc03g005220.2.1	Histone H2A IPR002119 Histone H2A	TC221262	DNA synthesis and chromatin structure	0.000598225	-2.20024	-1.04226	-0.364437
Les.2645.2.S1_at	Solyc12g099990.1.1	Calmodulin 2 IPR011992 EF-Hand type	AT5G21274	Signalling processes	0.000169532	-1.05705	-0.327862	0.183819
Les.265.1.S1_at	Solyc01g111170.2.1	Peptidyl-prolyl cis-trans isomerase IPR002130 Peptidyl-prolyl cis-trans isomerase, cyclophilin-type	AT2G16600	cell cycle	6.52711e-07	-1.05395	-0.294759	0.338404
Les.2656.1.A1_at	Solyc09g075150.2.1	60S ribosomal protein L22-2 IPR002671 Ribosomal protein L22e	TC223080	Protein synthesis, folding and modification	0.00142422	-0.382663	-0.130019	0.0890431
Les.2656.2.S1_at	Solyc09g075150.2.1	60S ribosomal protein L22-2 IPR002671 Ribosomal protein L22e	AT1G02830	unknown	2.80324e-06	-0.5631	-0.20319	0.149945
Les.2658.2.A1_at	N/A	N/A	TC243280	unknown	9.92358e-05	-0.572329	-0.111691	0.0621012
Les.266.1.S1_a_at	Solyc05g051750.2.1	Prosystemin IPR009966 Prosystemin	AAA34182	unknown	1.08254e-05	-2.94609	-1.44834	0.198594
Les.266.1.S1_at	Solyc05g051750.2.1	Prosystemin IPR009966 Prosystemin	AAA34182	unknown	0.00311737	-2.42202	-1.09343	0.196619
Les.2668.1.S1_at	Solyc01g107390.2.1	Auxin-responsive GH3 product IPR004993 GH3 auxin-responsive promoter	AT1G59500	Hormone metabolism	0.000174684	3.38903	2.76063	1.3633
Les.2673.1.S1_at	Solyc06g062500.2.1	60S ribosomal protein L28 IPR002672 Ribosomal protein L28e	AT2G19730	Protein synthesis, folding and modification	7.44554e-05	-1.28393	-0.871003	0.0171262
Les.2674.1.S1_at	Solyc03g096940.2.1	NADH ubiquinone oxidoreductase subunit IPR007763 NADH:ubiquinone oxidoreductase, 17.2 kD subunit	AT3G03100	energy	0.000220409	-0.207	0.398034	0.461718
Les.2677.2.S1_at	Solyc07g044840.2.1	2 3-bisphosphoglycerate-independent phosphoglycerate mutase IPR005995 Phosphoglycerate mutase, 2,3-bisphosphoglycerate-independent	AT1G09780	metabolism	0.00944602	-0.489379	-0.255533	0.0256682
Les.2680.1.S1_at	Solyc02g031970.1.1	50S ribosomal protein L12-2 IPR015608 Ribosomal protein L12, chloroplast	AT1G70190	Protein synthesis, folding and modification	0.00907534	-1.15276	-0.603622	-0.30868
Les.2681.1.A1_at	Solyc02g091280.2.1	ATP-dependent Clp protease proteolytic subunit IPR001907 Peptidase S14, ClpP	TC228821	Protein degradation	0.000676424	-1.21799	-0.728332	-0.37984
Les.2681.2.S1_at	Solyc02g091280.2.1	ATP-dependent Clp protease proteolytic subunit IPR001907 Peptidase S14, ClpP	AT1G66670	Protein degradation	0.00410804	-1.46574	-1.16556	-0.528008
Les.2691.1.S1_at	Solyc08g076140.2.1	Phosphomevalonate kinase IPR016005 Phosphomevalonate kinase, ERG8	AT1G31910	unknown	0.00681002	-0.510614	0.529851	0.695497
Les.2693.1.A1_at	N/A	N/A	TC217766	unknown	0.00941493	-0.0324367	-0.304803	-0.396096
Les.2697.1.S1_at	Solyc01g081520.2.1	30S ribosomal protein S2 IPR002618 UTP--glucose-1-phosphate uridylyltransferase	AT5G17310	metabolism	0.00359822	-1.53605	-0.80914	-0.367772
Les.2701.1.A1_at	N/A	N/A	TC223913	unknown	0.00030485	-0.276126	1.00156	1.35854
Les.2704.1.S1_at	Solyc11g011470.1.1	NADH-ubiquinone oxidoreductase subunit IPR010228 NADH:ubiquinone oxidoreductase, subunit G	AT5G37510	energy	0.00678764	-0.509177	0.812758	0.624184
Les.2706.1.S1_at	Solyc06g007470.2.1	40S ribosomal protein S26 IPR000892 Ribosomal protein S26e	AT3G56340	unknown	0.000180228	-1.48807	-1.16459	-0.172275
Les.2710.1.S1_at	Solyc05g006240.2.1	Chaperone protein dnaJ 16 IPR003095 Heat shock protein DnaJ	AT1G24120	Response to stress	0.00237982	-0.824077	-0.467348	0.304112
Les.2710.2.A1_at	Solyc05g006240.2.1	Chaperone protein dnaJ 16 IPR003095 Heat shock protein DnaJ	TC239902	Response to stress	0.00347936	-1.78224	-0.57526	0.194002
Les.2711.1.S1_at	Solyc01g056940.2.1	Ubiquitin IPR019956 Ubiquitin subgroup	AT2G47110	Protein degradation	2.35299e-05	-0.917236	-0.521131	0.0609376
Les.2714.1.S1_at	Solyc04g026100.1.1	30S ribosomal protein S9 IPR000754 Ribosomal protein S9	AT2G09990	Protein synthesis, folding and modification	0.000115746	-0.7663	-0.317946	0.10986
Les.2716.1.A1_at	Solyc04g015150.2.1	Phosphoglycolate phosphatase IPR006349 2-phosphoglycolate phosphatase, eukaryotic	TC243156	unknown	0.000726731	-1.14096	0.342452	0.292728
Les.2718.1.S1_at	Solyc12g056120.1.1	6-phosphogluconate dehydrogenase decarboxylating IPR006113 6-phosphogluconate dehydrogenase, decarboxylating	AT5G41670	amino acid metabolism	0.00530643	-0.799001	0.559177	0.492706
Les.2718.2.S1_at	Solyc12g056120.1.1	6-phosphogluconate dehydrogenase decarboxylating IPR006113 6-phosphogluconate dehydrogenase, decarboxylating	AT1G64190	amino acid metabolism	0.00661412	0.870601	0.466864	-0.134614
Les.2718.3.S1_at	Solyc12g056120.1.1	6-phosphogluconate dehydrogenase decarboxylating IPR006113 6-phosphogluconate dehydrogenase, decarboxylating	AT5G41670	amino acid metabolism	0.000756049	-1.07555	0.609186	0.596293
Les.2719.2.S1_at	Solyc05g052810.2.1	60S ribosomal protein L33-B IPR001780 Ribosomal protein L35Ae	AT1G74270	Protein synthesis, folding and modification	0.00012101	-1.48192	-1.07252	-0.188833
Les.272.1.A1_at	Solyc05g018700.2.1	Protein disulfide isomerase IPR013766 Thioredoxin domain	AT1G21750	redox processes	0.00120434	-1.14818	-0.385669	0.206197
Les.2722.3.A1_at	Solyc07g061780.2.1	Ubiquitin carboxyl-terminal hydrolase family protein IPR001394 Peptidase C19, ubiquitin carboxyl-terminal hydrolase 2	TC234964	Protein degradation	0.0098785	-1.45333	-0.812299	-0.26647
Les.2724.1.S1_at	Solyc06g083780.2.1	50S ribosomal protein L14 IPR000218 Ribosomal protein L14b_L23e	AT3G04400	Protein synthesis, folding and modification	1.04484e-05	-0.83414	-0.356388	0.081088
Les.2727.1.S1_at	Solyc08g077770.2.1	Calcineurin B-like calcium binding protein IPR015757 Calcineurin B protein	AT4G17615	Signalling processes	0.00410283	-2.40657	-1.3386	-0.38113
Les.2728.2.S1_at	Solyc11g067100.1.1	60s acidic ribosomal protein-like protein IPR001813 Ribosomal protein 60S	AT2G27710	Protein synthesis, folding and modification	1.18996e-05	-1.02252	-0.760779	-0.101554
Les.2730.1.S1_at	Solyc08g075690.2.1	Acyl-CoA-binding protein IPR000582 Acyl-CoA-binding protein, ACBP	AT1G31812	Signalling processes	0.00196233	-1.41851	-0.476368	0.163533
Les.2732.1.S1_at	Solyc12g010060.1.1	Eukaryotic translation initiation factor 5A IPR019769 Translation elongation factor, IF5A, hypusine site	AT1G13950	Protein synthesis, folding and modification	0.000279951	-0.767745	-0.503946	-0.024956
Les.2734.2.S1_a_at	Solyc04g010240.2.1	60S ribosomal protein L35 IPR001854 Ribosomal protein L29	AT5G02610	Protein synthesis, folding and modification	0.000156201	-0.816177	-0.526156	-0.0792277
Les.2734.2.S1_at	Solyc04g010240.2.1	60S ribosomal protein L35 IPR001854 Ribosomal protein L29	AT5G02610	Protein synthesis, folding and modification	0.000333458	-1.04283	-0.490435	-0.131118
Les.2734.3.S1_at	Solyc04g010240.2.1	60S ribosomal protein L35 IPR001854 Ribosomal protein L29	AT2G39390	Protein synthesis, folding and modification	2.8506e-08	-1.07842	-0.537582	-0.00208085
Les.2735.1.S1_at	Solyc06g073300.1.1	60S ribosomal protein L27 IPR001141 Ribosomal protein L27e	AT4G15000	Protein synthesis, folding and modification	0.00156498	-1.11646	-1.08344	-0.276542
Les.2743.1.S1_at	Solyc02g092430.1.1	Ribosomal protein L26 IPR005756 Ribosomal protein L26, eukaryotic_archaeal	AT3G49910	Protein synthesis, folding and modification	0.000362315	-1.96749	-1.55496	-0.483531
Les.2744.1.S1_at	Solyc07g043360.1.1	60S ribosomal protein L27 IPR001141 Ribosomal protein L27e	AT4G15000	Protein synthesis, folding and modification	6.85164e-06	-1.34572	-0.949544	-0.131511
Les.2746.1.S1_at	Solyc09g011510.2.1	Glutathione S-transferase-like protein IPR004046 Glutathione S-transferase, C-terminal	AT3G09270	redox processes	0.000298652	2.7745	2.32202	0.517201
Les.2746.2.A1_at	Solyc09g011510.2.1	Glutathione S-transferase-like protein IPR004046 Glutathione S-transferase, C-terminal	TC217904	redox processes	0.00201411	3.10837	2.83963	0.643136
Les.2747.1.S1_at	Solyc09g061840.2.1	3-ketoacyl CoA thiolase 1 IPR002155 Thiolase	AT2G33150	metabolism	0.00269557	2.67458	2.47924	1.29793
Les.2747.2.S1_at	Solyc09g061840.2.1	3-ketoacyl CoA thiolase 1 IPR002155 Thiolase	AT2G33150	metabolism	0.00178788	2.99149	2.88844	1.44389
Les.275.1.S1_at	Solyc02g086880.2.1	Formate dehydrogenase IPR006140 D-isomer specific 2-hydroxyacid dehydrogenase, NAD-binding	AT5G14780	metabolism	0.00600464	0.512835	2.22827	2.58647
Les.2754.1.S1_at	Solyc10g084350.1.1	60S ribosomal protein L4-B (L1) IPR002136 Ribosomal protein L4_L1e	AT3G09630	Protein synthesis, folding and modification	0.000335452	-1.23499	-0.515304	0.209371
Les.2755.1.S1_at	Solyc03g113020.2.1	Vacuolar protein sorting 29 IPR000979 Uncharacterised protein family UPF0025	AT3G47810	redox processes	0.000631559	-0.165839	0.351598	0.378573
Les.2756.1.A1_at	Solyc12g096190.1.1	Tryptophan synthase beta chain IPR006316 Tryptophan synthase, beta chain-like	AT5G38530	amino acid metabolism	0.00367829	-0.969116	0.889916	1.20346
Les.2756.2.S1_at	Solyc12g096190.1.1	Tryptophan synthase beta chain IPR006316 Tryptophan synthase, beta chain-like	AT5G38530	amino acid metabolism	0.00768646	-1.04873	1.21063	1.2953
Les.2762.1.S1_at	Solyc01g096090.2.1	Fiber protein Fb11	AT2G46540	unknown	9.46435e-05	-0.511608	0.323704	0.452572
Les.2762.2.A1_at	Solyc01g096090.2.1	Fiber protein Fb11	TC233291	unknown	0.00263778	-0.438705	0.0945248	0.337172
Les.2763.1.S1_at	Solyc08g006880.2.1	ABC transporter C family member 2 IPR001140 ABC transporter, transmembrane region	AT1G30400	transport	0.0051783	-0.152517	1.05265	0.965404
Les.2768.1.S1_at	Solyc08g029160.1.1	Membrane-associated progesterone receptor component 2 IPR001199 Cytochrome b5	AT2G24940	redox processes	0.000929334	-0.489036	0.295528	0.675989
Les.2768.2.A1_at	Solyc08g029160.1.1	Membrane-associated progesterone receptor component 2 IPR001199 Cytochrome b5	TC240476	redox processes	0.00250291	-0.286333	0.702265	0.691474
Les.2770.1.S1_at	Solyc11g068490.1.1	cDNA clone J013021P22 full insert sequence	AT5G55125	unknown	0.00709015	-2.51364	-0.834096	-0.0154334
Les.2770.2.A1_at	N/A	N/A	TC234427	unknown	0.000288692	-1.45532	-0.433309	-0.112753
Les.2773.1.S1_at	Solyc02g070310.2.1	Ribosomal protein L32 IPR018263 Ribosomal protein L32e, conserved site IPR001515 Ribosomal protein L32e	AT4G18100	Protein synthesis, folding and modification	8.93121e-06	-1.02044	-0.747854	-0.0109898
Les.2774.1.A1_at	N/A	N/A	TC238830	unknown	0.000169569	-1.30725	-0.588303	0.0105989
Les.2777.1.S1_at	Solyc01g096290.2.1	Ubiquitin IPR019956 Ubiquitin subgroup	AT5G03240	Protein degradation	1.92352e-05	-0.966081	-0.689217	0.0214738
Les.2777.2.A1_at	Solyc01g096290.2.1	Ubiquitin IPR019956 Ubiquitin subgroup	TC225017	Protein degradation	3.26009e-06	-0.943373	-0.343267	0.174534
Les.2779.2.S1_at	Solyc01g096780.2.1	Sperm-associated SUN domain protein IPR012919 Sad1_UNC-like, C-terminal	AT5G04990	unknown	6.61027e-05	0.65997	0.228159	-0.325533
Les.2780.1.S1_at	Solyc03g098470.2.1	Small nuclear ribonucleoprotein E IPR006649 Like-Sm ribonucleoprotein, eukaryotic and archaea-type, core	AT4G30330	RNA transcription and processing	0.00105496	-2.07222	-1.30637	-0.224472
Les.2793.1.A1_at	N/A	N/A	P15722	unknown	0.00176783	1.41617	-0.0364042	-0.173536
Les.28.2.S1_a_at	Solyc06g074990.1.1	Nitrate transporter IPR016196 Major facilitator superfamily, general substrate transporter	AT1G08090	transport	0.000694345	-0.589751	2.98689	2.70585
Les.2802.1.A1_at	Solyc06g008670.2.1	Unknown Protein	TC237879	unknown	0.00317594	1.06109	0.708283	-0.0744055
Les.281.1.S1_at	Solyc03g117870.2.1	4-coumarate CoA ligase IPR000873 AMP-dependent synthetase and ligase	AT1G51680	Secondary metabolism	2.91611e-06	1.79743	1.2573	0.396878
Les.281.2.S1_at	Solyc02g064670.1.1	Ribosomal protein L26-like 1 IPR005756 Ribosomal protein L26, eukaryotic_archaeal	AT3G49910	Photosynthesis	0.00322318	-0.716381	-0.597477	-0.173499
Les.2810.2.S1_at	Solyc07g006030.2.1	Protein TIF31 homolog IPR011990 Tetratricopeptide-like helical	AT4G28080	unknown	0.00414515	0.314156	-1.44703	-1.59111
Les.2812.1.S1_at	Solyc04g008710.2.1	Unknown Protein	AT2G17240	unknown	0.00524238	-0.796109	-0.358517	-0.278137
Les.2814.1.A1_at	Solyc03g095360.2.1	Alcohol dehydrogenase zinc-binding IPR002085 Alcohol dehydrogenase superfamily, zinc-containing	TC219566	redox processes	0.00530696	-0.218155	0.0868354	0.309462
Les.2817.1.S1_at	Solyc05g005160.2.1	ATP-citrate lyase A-2 IPR016102 Succinyl-CoA synthetase-like	AT1G10670	metabolism	3.61777e-05	3.86323	3.20925	1.81874
Les.2817.2.S1_at	Solyc05g005160.2.1	ATP-citrate lyase A-2 IPR016102 Succinyl-CoA synthetase-like	TC240895	metabolism	1.75994e-06	4.48112	3.26396	1.2851
Les.2819.1.S1_at	Solyc06g082650.2.1	60S ribosomal protein L10 IPR001197 Ribosomal protein L10e	AT1G26910	Protein synthesis, folding and modification	5.7726e-05	-0.575366	-0.117333	0.207978
Les.2821.2.S1_at	Solyc02g077100.2.1	Lipase-like protein IPR002921 Lipase, class 3	AT1G06250	metabolism	0.00861183	-0.752114	-0.142701	0.157349
Les.2822.1.A1_at	Solyc01g059930.2.1	Universal stress protein IPR006016 UspA	TC224314	Response to stress	0.00821711	-0.11358	0.461698	0.513207
Les.2822.2.S1_at	Solyc01g059930.2.1	Universal stress protein IPR006016 UspA	AT3G17020	Response to stress	0.00153139	-0.408013	0.321646	0.48363
Les.2822.3.S1_at	Solyc01g059930.2.1	Universal stress protein IPR006016 UspA	AT3G17020	Response to stress	0.00152771	-0.634182	0.240703	0.519261
Les.2825.1.S1_at	Solyc10g079080.1.1	Zinc finger A20 and AN1 domain-containing stress-associated protein 6 IPR002653 Zinc finger, A20-type IPR000058 Zinc finger, AN1-type	AT1G51200	Regulation of transcription	0.00176816	1.09595	0.573861	0.127513
Les.2834.1.S1_at	Solyc04g074780.2.1	Plastid-targeted protein 3	TC224687	unknown	0.000175949	3.38213	1.85059	0.34742
Les.2841.1.S1_at	Solyc03g083530.2.1	40S ribosomal protein S13 IPR000589 Ribosomal protein S15	AT4G00100	Protein synthesis, folding and modification	4.4874e-05	-1.69642	-0.979339	-0.0247634
Les.2857.1.S1_at	Solyc03g096840.2.1	Seed specific protein Bn15D1B	AT5G17165	metabolism	0.00222262	-1.51051	-0.674442	0.0497948
Les.2865.1.A1_at	Solyc06g036350.2.1	NADH dehydrogenase IPR006806 ETC complex I subunit	TC226401	energy	0.00137811	-0.350326	0.243634	0.280589
Les.2865.2.S1_at	Solyc06g036350.2.1	NADH dehydrogenase IPR006806 ETC complex I subunit	AT5G52840	energy	0.00176381	-1.06919	-0.367763	0.0251143
Les.2865.3.A1_at	N/A	N/A	TC226401	unknown	0.00304823	1.63554	0.168804	0.149431
Les.2869.1.S1_at	Solyc10g080590.1.1	60S ribosomal protein L21-like protein IPR001147 Ribosomal protein L21e	AT1G57860	Protein synthesis, folding and modification	3.91176e-07	-1.49838	-0.941494	-0.16033
Les.2869.2.S1_at	Solyc10g080590.1.1	60S ribosomal protein L21-like protein IPR001147 Ribosomal protein L21e	TC220672	Protein synthesis, folding and modification	0.000889207	-0.816428	0.46907	0.523728
Les.2869.3.A1_at	Solyc10g080590.1.1	60S ribosomal protein L21-like protein IPR001147 Ribosomal protein L21e	AT1G57860	Protein synthesis, folding and modification	2.81172e-07	-1.4178	-0.666037	-0.0967798
Les.2872.1.S1_at	Solyc06g050550.2.1	Sorting nexin 1 IPR001683 Phox-like	AT5G58440	unknown	0.00154263	-0.741667	-0.0595842	0.196083
Les.2873.1.S1_at	Solyc06g067940.2.1	Cytochrome c oxidase subunit Vb IPR002124 Cytochrome c oxidase, subunit Vb	AT3G15640	energy	0.000199198	-0.853244	0.247837	0.423019
Les.2873.2.S1_at	Solyc06g067940.2.1	Cytochrome c oxidase subunit Vb IPR002124 Cytochrome c oxidase, subunit Vb	TC218743	energy	0.00104531	-1.30413	0.0870111	0.339225
Les.2874.1.A1_at	N/A	N/A	BM412084	unknown	0.00547105	1.11458	1.15533	0.559797
Les.2875.1.A1_s_at	Solyc02g070640.2.1	60S ribosomal protein L18a IPR002670 Ribosomal protein L18ae	AT3G14600	Protein synthesis, folding and modification	4.55241e-06	-1.65965	-0.833668	0.01628
Les.2875.2.S1_at	Solyc02g070640.2.1	60S ribosomal protein L18a IPR002670 Ribosomal protein L18ae	AT3G14600	Protein synthesis, folding and modification	0.00116897	-1.24079	-0.926839	-0.143037
Les.2876.1.A1_at	Solyc08g081270.2.1	Ubiquitin-conjugating enzyme IPR015581 Ubiquitin-conjugating enzyme	TC224292	Protein degradation	0.000470141	-0.634508	-0.220654	0.217173
Les.288.1.S1_at	Solyc10g006880.2.1	NAC domain protein protein	AT3G15510	Development	0.00644604	1.37844	0.266029	-0.0210676
Les.2880.1.A1_at	Solyc02g082200.2.1	Glutaredoxin IPR004480 Glutaredoxin-related protein	TC219630	redox processes	0.000150835	-1.21967	-0.613753	-0.153276
Les.2880.2.S1_at	Solyc02g082200.2.1	Glutaredoxin IPR004480 Glutaredoxin-related protein	TC219630	redox processes	0.001095	-1.34928	-1.15042	-0.475398
Les.2881.1.A1_at	Solyc06g008170.2.1	50S ribosomal protein L14 IPR000218 Ribosomal protein L14b_L23e	TC225023	Protein synthesis, folding and modification	0.000245066	-0.670113	0.0276331	0.273716
Les.2881.2.S1_at	Solyc06g008170.2.1	50S ribosomal protein L14 IPR000218 Ribosomal protein L14b_L23e	AT3G04400	Protein synthesis, folding and modification	6.2039e-07	-0.996912	-0.339237	0.170263
Les.2881.3.S1_at	Solyc06g008170.2.1	50S ribosomal protein L14 IPR000218 Ribosomal protein L14b_L23e	AT3G04400	Protein synthesis, folding and modification	0.00243719	-0.917144	0.697624	0.426317
Les.2886.1.A1_at	Solyc02g036370.2.1	MYB transcription factor (Fragment) IPR006447 Myb-like DNA-binding region, SHAQKYF class	At5g37260	Regulation of transcription	0.0001586	4.03522	0.818059	-0.804855
Les.2886.3.S1_at	Solyc02g036370.2.1	MYB transcription factor (Fragment) IPR006447 Myb-like DNA-binding region, SHAQKYF class	TC225632	Regulation of transcription	0.00604188	0.376199	0.34086	-0.213397
Les.2892.1.S1_at	Solyc10g011670.2.1	Mitochondrial carrier-like protein IPR002067 Mitochondrial carrier protein	AT4G01100	transport	0.009092	-0.86761	-0.300483	0.1862
Les.2894.1.S1_at	Solyc02g064730.2.1	Expressed protein having alternate splicing products IPR015023 Protein of unknown function DUF1909	AT2G23090	Protein synthesis, folding and modification	0.00392412	-0.602871	-0.16725	0.132165
Les.2895.1.S1_at	Solyc08g022210.2.1	Methylthioribose-1-phosphate isomerase IPR005251 Putative translation initiation factor, aIF-2BI_5-methylthioribose-1-phosphate isomerase	AT2G05830	Protein synthesis, folding and modification	0.000401744	-0.974183	-0.547465	-0.142448
Les.2899.1.S1_at	Solyc03g111720.2.1	Peptide methionine sulfoxide reductase msrA IPR002569 Methionine sulphoxide reductase A	AT5G61640	Protein synthesis, folding and modification	0.00951948	-1.94094	-0.700869	-0.42965
Les.2900.1.S1_at	Solyc02g081160.2.1	Diphosphate-fructose-6-phosphate 1-phosphotransferase IPR011183 Pyrophosphate-dependent phosphofructokinase PfpB	AT4G04040	metabolism	0.004512	-2.15097	-1.10173	-0.353259
Les.2901.1.S1_at	Solyc06g035600.2.1	Pentatricopeptide repeat-containing protein IPR008991 Translation protein SH3-like	AT4G36130	Protein synthesis, folding and modification	8.04702e-09	-0.909292	-0.56514	0.0432177
Les.2909.1.S1_at	Solyc07g055060.2.1	Phosphoenolpyruvate carboxylase 1 IPR015813 Pyruvate_Phosphoenolpyruvate kinase, catalytic core IPR001449 Phosphoenolpyruvate carboxylase	AT1G53310	metabolism	0.00156431	1.51868	1.47923	0.280324
Les.2909.2.S1_at	Solyc07g055060.2.1	Phosphoenolpyruvate carboxylase 1 IPR015813 Pyruvate_Phosphoenolpyruvate kinase, catalytic core IPR001449 Phosphoenolpyruvate carboxylase	AT1G53310	metabolism	0.00536962	1.49606	1.6807	0.369089
Les.2918.2.S1_at	Solyc05g056250.2.1	Asparaginyl-tRNA synthetase IPR004523 Aspartyl-tRNA synthetase, class IIb, archea_euk type	AT4G31180	Protein synthesis, folding and modification	0.00272295	-0.467136	0.0894359	0.40692
Les.2920.1.A1_at	N/A	N/A	TC217538	unknown	0.00120033	-1.02552	-0.594859	-0.267455
Les.2920.2.S1_a_at	Solyc11g072190.1.1	Elongation factor beta-1 IPR014038 Translation elongation factor EF1B, beta and delta chains, guanine nucleotide exchange	AT5G19510	Protein synthesis, folding and modification	0.00045406	-2.10294	-1.50698	-0.245405
Les.2920.2.S1_at	Solyc11g072190.1.1	Elongation factor beta-1 IPR014038 Translation elongation factor EF1B, beta and delta chains, guanine nucleotide exchange	AT5G19510	Protein synthesis, folding and modification	0.000390892	-1.63142	-1.49778	-0.382733
Les.2920.3.S1_at	Solyc11g072190.1.1	Elongation factor beta-1 IPR014038 Translation elongation factor EF1B, beta and delta chains, guanine nucleotide exchange	ABA40427	Protein synthesis, folding and modification	0.000274299	-1.26491	-1.15049	-0.227472
Les.2921.1.S1_at	Solyc12g096500.1.1	CONSTANS-like protein IPR010402 CCT domain	AT5G24930	Regulation of transcription	0.00368228	-1.36087	-0.851585	0.242702
Les.2922.1.S1_at	Solyc02g090340.2.1	Cytochrome P450	AT2G45550	redox processes	0.00264266	2.75855	1.58473	0.633417
Les.2922.2.A1_at	Solyc02g090350.2.1	Cytochrome P450	BG630659	unknown	0.00101056	3.49058	2.27964	1.04215
Les.2923.2.S1_at	Solyc12g055840.1.1	Glucan endo-1 3-beta-glucosidase 7 IPR000490 Glycoside hydrolase, family 17	AT1G32860	redox processes	0.00401755	0.451624	-0.57972	-0.936648
Les.2932.1.S1_at	Solyc08g068180.2.1	Ribosomal protein L37 IPR001569 Ribosomal protein L37e	AT3G16080	Protein synthesis, folding and modification	2.55372e-05	-0.948092	-0.375612	-0.00737104
Les.2936.1.A1_at	Solyc08g081950.2.1	Ubiquitin-conjugating enzyme E2 10 IPR000608 Ubiquitin-conjugating enzyme, E2	TC218495	Protein degradation	0.00348401	-0.867259	-0.730952	-0.166312
Les.2937.1.A1_at	Solyc11g008340.1.1	Exocyst complex component 4 IPR007191 Sec8 exocyst complex component specific domain	TC243520	transport	0.00195405	0.511962	0.479795	0.0338852
Les.2939.1.S1_at	Solyc07g016150.2.1	Elongation factor 1-beta IPR014038 Translation elongation factor EF1B, beta and delta chains, guanine nucleotide exchange	AT1G30230	Protein synthesis, folding and modification	0.000484292	-0.681641	-0.411801	0.131363
Les.2940.1.S1_at	Solyc01g107870.2.1	Poly(A) RNA binding protein IPR006515 Polyadenylate binding protein, human types 1, 2, 3, 4	AT4G34110	RNA transcription and processing	0.00703396	-0.403101	-0.02772	-0.0285951
Les.2943.1.S1_at	Solyc07g008370.2.1	60S ribosomal protein L7 IPR005998 Ribosomal protein L7, eukaryotic	AT2G01250	Protein synthesis, folding and modification	0.000176447	-0.75963	-0.379468	0.213835
Les.2943.2.S1_at	Solyc07g008370.2.1	60S ribosomal protein L7 IPR005998 Ribosomal protein L7, eukaryotic	AT2G44120	Protein synthesis, folding and modification	0.000251369	-1.5127	-0.802062	-0.086415
Les.2945.1.A1_at	Solyc09g007540.2.1	Valyl-tRNA synthetase IPR002303 Valyl-tRNA synthetase, class Ia	TC225486	Protein synthesis, folding and modification	0.000104902	-0.900874	-0.600389	-0.142814
Les.2955.1.A1_at	Solyc02g068900.2.1	Glutathione transferase IPR016639 Glutathione S-transferase, predicted	TC233401	redox processes	0.000303274	-0.979451	-0.361505	0.467286
Les.2955.2.S1_at	Solyc02g068900.2.1	Glutathione transferase IPR016639 Glutathione S-transferase, predicted	AT4G19880	redox processes	0.000111616	-1.07796	-0.149254	0.213115
Les.2957.2.S1_at	Solyc10g086560.1.1	Unknown Protein	TC221087	unknown	0.00933984	-1.37082	-0.806789	-0.221778
Les.296.1.S1_at	Solyc11g011250.1.1	Chloride intracellular channel 6 IPR017933 Glutathione S-transferase_chloride channel, C-terminal	AT5G16710	redox processes	0.00619156	-2.19259	-2.01875	-1.29227
Les.2974.1.A1_at	Solyc06g053820.2.1	30S ribosomal protein S19 IPR005713 Ribosomal protein S15, eukaryotic_archaeal	AT1G04270	Protein synthesis, folding and modification	0.00208613	-0.895999	-0.760178	-0.23942
Les.2975.2.S1_at	Solyc12g005860.1.1	3-isopropylmalate dehydratase large subunit IPR006249 Aconitase_iron regulatory protein 2	AT2G05710	metabolism	0.00477898	-0.386574	1.78445	1.54373
Les.2983.1.S1_at	Solyc06g060400.2.1	Ribosomal protein L15 IPR000439 Ribosomal protein L15e	AT4G16720	Protein synthesis, folding and modification	4.03668e-06	-1.54936	-1.08409	-0.0193634
Les.2983.2.A1_a_at	Solyc06g060400.2.1	Ribosomal protein L15 IPR000439 Ribosomal protein L15e	TC234366	Protein synthesis, folding and modification	3.19007e-06	-1.57586	-0.734964	-0.0771018
Les.2987.1.S1_at	Solyc02g081990.2.1	Pectinesterase IPR000070 Pectinesterase, catalytic	AT5G09510	Protein synthesis, folding and modification	2.08026e-07	-0.761911	-0.392462	0.0848946
Les.2988.1.S1_at	Solyc05g047530.2.1	Cytochrome P450	AT2G30490	redox processes	4.06728e-05	3.26255	3.03045	1.35511
Les.299.1.S1_at	Solyc02g021240.2.1	Peptide transporter IPR000109 TGF-beta receptor, type I_II extracellular region	AT2G02040	transport	0.00252622	-0.0511153	0.505792	0.440789
Les.2990.1.S1_at	Solyc03g115360.2.1	40S ribosomal protein S19-like IPR001266 Ribosomal protein S19e	AT5G61170	Protein synthesis, folding and modification	0.000106815	-0.840171	-0.510727	-0.158312
Les.2996.1.S1_at	Solyc01g010540.2.1	Ribosomal protein IPR002942 RNA-binding S4 IPR018079 Ribosomal protein S4, conserved site IPR001912 Ribosomal protein S4	AT5G39850	Protein synthesis, folding and modification	0.00125414	-0.898875	-0.909055	0.037199
Les.300.3.S1_at	Solyc02g092000.2.1	Unknown Protein	AT3G49720	unknown	0.00172505	0.473531	-0.0150987	-0.372474
Les.3003.1.S1_at	Solyc10g037980.1.1	Thioredoxin domain-containing protein 17 IPR010357 Protein of unknown function DUF953, thioredoxin-like	AT5G42850	unknown	0.00885734	-1.69411	-0.997942	-0.28476
Les.3003.2.S1_at	Solyc10g037980.1.1	Thioredoxin domain-containing protein 17 IPR010357 Protein of unknown function DUF953, thioredoxin-like	AT5G42850	unknown	0.00258341	-2.07587	-1.05029	-0.159991
Les.3003.3.A1_at	N/A	N/A	TC228918	unknown	0.00779172	-1.55162	-0.945059	-0.162179
Les.3004.1.A1_at	Solyc06g074430.2.1	60s acidic ribosomal protein-like protein IPR001813 Ribosomal protein 60S	TC240382	Protein synthesis, folding and modification	0.00573021	-0.586315	-0.247909	0.238948
Les.3007.1.S1_at	Solyc07g062190.2.1	50S ribosomal protein L13 IPR005823 Ribosomal protein L13, bacterial-type	AT1G78630	Protein synthesis, folding and modification	0.00094786	-2.78736	-2.05862	-1.52502
Les.3013.1.S1_at	Solyc12g098940.1.1	Ubiquitin IPR019956 Ubiquitin subgroup	AT2G47110	Protein degradation	3.45921e-05	-0.926953	-0.691985	-0.000347557
Les.3013.2.A1_at	N/A	N/A	TC221131	unknown	0.00248075	-0.265064	0.0152084	0.103886
Les.3014.1.S1_at	Solyc06g048410.2.1	Superoxide dismutase IPR019833 Manganese_iron superoxide dismutase, binding site IPR001189 Manganese_iron superoxide dismutase	AT4G25100	redox processes	0.000262234	-2.4811	-0.582719	-0.0701176
Les.3022.1.A1_at	Solyc10g007980.2.1	50S ribosomal protein L5 IPR002132 Ribosomal protein L5	TC243414	Protein synthesis, folding and modification	4.73623e-05	-0.460522	-0.272847	0.14215
Les.3022.2.S1_at	Solyc10g007980.2.1	50S ribosomal protein L5 IPR002132 Ribosomal protein L5	AT5G45775	Protein synthesis, folding and modification	9.55263e-06	-0.986232	-0.684238	0.102765
Les.3024.1.A1_at	Solyc05g054490.2.1	Trans-2-enoyl-CoA reductase IPR001104 3-oxo-5-alpha-steroid 4-dehydrogenase, C-terminal	TC225700	metabolism	0.00928762	-1.57518	-1.27278	-0.43247
Les.3026.1.S1_at	Solyc06g075810.2.1	NADH dehydrogenase, alpha subcomplex, subunit 2	AT5G47890	energy	0.000139676	-1.21719	0.115621	0.397136
Les.3026.3.A1_at	N/A	N/A	TC225416	unknown	0.00621933	-1.02297	-0.525412	0.174729
Les.3031.1.A1_at	N/A	N/A	TC237951	unknown	3.91033e-05	-0.896381	-0.552823	-0.170728
Les.3031.2.S1_at	Solyc10g055670.1.1	V-type ATP synthase beta chain IPR005723 ATPase, V1 complex, subunit B	AT4G38510	Photosynthesis	0.00121497	-1.12504	-0.347399	0.164052
Les.3037.1.S1_at	Solyc10g006290.2.1	Endoribonuclease L-PSP family protein IPR019897 YjgF-like protein, conserved site	AT3G20390	Protein synthesis, folding and modification	0.000171623	-1.63916	-0.277367	0.0601396
Les.3037.2.A1_at	Solyc10g006290.2.1	Endoribonuclease L-PSP family protein IPR019897 YjgF-like protein, conserved site	TC235796	Protein synthesis, folding and modification	5.24944e-05	-1.76427	-0.0353805	0.192828
Les.304.1.S1_at	Solyc08g082850.2.1	Uncharacterized ABC transporter ATP-binding protein C29A3.09c IPR003439 ABC transporter-like	AT1G64550	transport	0.00769596	-0.793194	-0.375797	0.0363155
Les.3040.1.S1_at	Solyc01g104110.2.1	Legumin 11S-globulin IPR011051 Cupin, RmlC-type	ABK93137	unknown	0.00508486	-0.713798	1.4576	1.22404
Les.3044.1.S1_at	Solyc06g083350.2.1	Forkhead box K1 IPR000253 Forkhead-associated	AT1G11475	RNA transcription and processing	0.00870054	-0.697918	-0.687792	-0.13863
Les.3048.1.S1_at	Solyc06g082600.2.1	Ubiquitin-conjugating enzyme E2-like protein IPR000608 Ubiquitin-conjugating enzyme, E2	AT1G64230	Protein degradation	5.55596e-06	-0.59454	-0.313356	0.154412
Les.3048.2.S1_at	Solyc06g082600.2.1	Ubiquitin-conjugating enzyme E2-like protein IPR000608 Ubiquitin-conjugating enzyme, E2	AT1G64230	Protein degradation	0.00457725	-0.634887	-0.555794	0.107909
Les.3050.1.S1_at	Solyc07g063890.2.1	50S ribosomal protein L2 IPR002171 Ribosomal protein L2	AT4G36130	Protein synthesis, folding and modification	4.093e-05	-1.15265	-0.734396	0.0162448
Les.3053.1.S1_at	Solyc02g014870.2.1	Mitosis protein dim1 IPR004123 mRNA splicing factor, thioredoxin-like U5 snRNP	AT5G08290	unknown	0.0015298	-0.448338	0.458432	0.569762
Les.3056.1.S1_at	Solyc04g045620.2.1	Unknown Protein	AT1G67350	unknown	0.000653233	-0.655442	0.202474	0.392846
Les.3056.2.A1_at	N/A	N/A	TC229064	unknown	0.00454887	-0.590757	0.835521	0.645501
Les.3057.1.S1_at	Solyc06g071870.2.1	60S ribosomal protein L17 IPR005721 Ribosomal protein L22_L17, eukaryotic_archaeal	AT1G27400	unknown	5.21318e-06	-0.992895	-0.581453	0.0192179
Les.3059.3.A1_a_at	Solyc02g084020.2.1	Small nuclear ribonucleoprotein Sm D3 IPR006649 Like-Sm ribonucleoprotein, eukaryotic and archaea-type, core	TC222843	RNA transcription and processing	0.00595149	-1.82464	-1.27609	-0.434537
Les.3060.1.S1_at	Solyc02g084440.2.1	Fructose-bisphosphate aldolase IPR000741 Fructose-bisphosphate aldolase, class-I	AT4G38970	Photosynthesis	0.00365077	-2.65965	-2.7141	-1.09737
Les.307.1.S1_at	Solyc12g010040.1.1	Leucyl aminopeptidase IPR011356 Peptidase M17, leucyl aminopeptidase IPR000819 Peptidase M17, leucyl aminopeptidase, C-terminal	AT4G30920	Protein degradation	0.00879108	-0.181139	0.458259	0.674768
Les.3074.1.S1_at	Solyc01g068530.2.1	30S ribosomal protein S9 IPR000754 Ribosomal protein S9	AT2G09990	Protein synthesis, folding and modification	2.98865e-05	-1.20808	-0.843096	-0.103055
Les.3075.2.S1_at	Solyc03g078290.2.1	40S ribosomal protein S18 IPR001892 Ribosomal protein S13	AT4G09800	Protein synthesis, folding and modification	0.00104827	-1.62447	-1.5435	-0.600487
Les.3079.1.A1_at	Solyc03g096360.2.1	60S ribosomal protein L33-B IPR001780 Ribosomal protein L35Ae	GO376282	Protein synthesis, folding and modification	0.000926514	-0.588455	-0.276996	0.177653
Les.3079.2.S1_at	Solyc03g096360.2.1	60S ribosomal protein L33-B IPR001780 Ribosomal protein L35Ae	AT1G74270	Protein synthesis, folding and modification	1.17068e-05	-1.04754	-0.41818	0.0519752
Les.3079.3.S1_at	Solyc03g096360.2.1	60S ribosomal protein L33-B IPR001780 Ribosomal protein L35Ae	AT3G55750	Protein synthesis, folding and modification	3.38158e-06	-0.890958	-0.281719	0.3505
Les.3080.1.S1_a_at	Solyc03g097900.2.1	40S ribosomal protein S1 IPR001593 Ribosomal protein S3Ae	AT4G34670	Protein synthesis, folding and modification	0.000251826	-1.1366	-0.898798	-0.282745
Les.3080.1.S1_at	Solyc03g097900.2.1	40S ribosomal protein S1 IPR001593 Ribosomal protein S3Ae	AT4G34670	Protein synthesis, folding and modification	2.64798e-05	-1.39653	-1.02426	-0.219128
Les.3080.3.S1_at	Solyc03g097900.2.1	40S ribosomal protein S1 IPR001593 Ribosomal protein S3Ae	AT4G34670	Protein synthesis, folding and modification	0.000790346	-1.32132	-1.2116	-0.326863
Les.3084.1.S1_at	Solyc08g081310.2.1	Os10g0358600 protein (Fragment)	AT1G19330	unknown	0.00248903	-2.97405	-1.92775	-0.491039
Les.3086.1.S1_at	Solyc01g096580.2.1	30S ribosomal protein S10 IPR005729 Ribosomal protein S10, eukaryotic_archaeal	AT3G47370	Protein synthesis, folding and modification	1.72088e-05	-1.11346	-0.772079	-0.00512405
Les.3086.3.S1_a_at	Solyc01g096580.2.1	30S ribosomal protein S10 IPR005729 Ribosomal protein S10, eukaryotic_archaeal	AT1G22540	Protein synthesis, folding and modification	0.000526712	-1.21213	-0.908309	-0.284066
Les.3097.1.S1_at	Solyc06g008260.2.1	60 ribosomal protein L14 IPR002784 Ribosomal protein L14	BG127260	Protein synthesis, folding and modification	0.00147449	-0.783506	-0.48933	-0.0781643
Les.3097.2.S1_at	Solyc06g008260.2.1	60 ribosomal protein L14 IPR002784 Ribosomal protein L14	AT2G20450	Protein synthesis, folding and modification	9.61591e-05	-1.29676	-0.832036	-0.168427
Les.3098.1.S1_at	Solyc12g094620.1.1	Catalase IPR018028 Catalase related subgroup	AT4G35090	redox processes	0.00234718	-0.859826	0.436306	0.65617
Les.3100.1.S1_at	Solyc09g007350.2.1	30S ribosomal protein S12 IPR005680 Ribosomal protein S23, eukaryotic_archaeal	AT5G02960	Protein synthesis, folding and modification	6.72871e-05	-0.891165	-0.29426	0.231038
Les.3108.2.S1_at	Solyc11g011140.1.1	50S ribosomal protein L23 IPR013025 Ribosomal protein L25_L23	AT4G39880	Protein synthesis, folding and modification	0.00395046	-0.557839	-0.449816	-0.162588
Les.3109.1.S1_at	Solyc12g096700.1.1	Ribosomal L9-like protein IPR002359 Ribosomal protein L6, conserved site-2	AT1G33140	Protein synthesis, folding and modification	1.21174e-05	-0.83538	-0.313863	0.174628
Les.3111.3.A1_at	N/A	N/A	TC239934	unknown	0.00165564	0.630898	0.148284	-0.194925
Les.3112.1.S1_at	Solyc11g068420.1.1	Ribosomal protein IPR002143 Ribosomal protein L1	AT1G08360	Protein synthesis, folding and modification	7.13586e-05	-0.524298	0.0575778	0.403975
Les.3114.1.S1_at	Solyc11g065740.1.1	RbcX protein IPR003435 Chaperonin-like RbcX	AT5G19855	unknown	7.38187e-05	2.19571	1.33109	-0.239632
Les.3114.3.A1_at	N/A	N/A	TC234742	unknown	3.95126e-05	2.1067	1.20637	-0.16304
Les.3115.1.S1_at	Solyc02g087930.2.1	60S ribosomal protein L34 IPR008195 Ribosomal protein L34e	AT1G26880	Protein synthesis, folding and modification	0.000190858	-1.39509	-0.886459	0.0314837
Les.3117.1.S1_at	Solyc01g088610.2.1	chaperonin IPR001476 Chaperonin Cpn10	AT3G60210	Protein synthesis, folding and modification	0.00725786	-2.35874	-2.04991	-1.1311
Les.3121.1.S1_at	Solyc06g065590.2.1	60S ribosomal protein L18a IPR002670 Ribosomal protein L18ae	AT2G34480	Protein synthesis, folding and modification	1.09192e-05	-0.998747	-0.758692	-0.0195061
Les.3121.2.A1_at	Solyc06g065590.2.1	60S ribosomal protein L18a IPR002670 Ribosomal protein L18ae	TC231709	unknown	0.000971936	-0.516941	-0.122785	0.154711
Les.3122.2.A1_at	Solyc07g064170.2.1	Pectinesterase IPR018040 Pectinesterase, active site IPR000070 Pectinesterase, catalytic	AT1G11580	cell wall	0.00142545	0.450072	0.139522	-0.0484172
Les.3130.1.S1_at	Solyc12g039120.1.1	40S ribosomal protein S19-like IPR001266 Ribosomal protein S19e	AT5G61170	Protein synthesis, folding and modification	0.000649284	-0.734623	-0.481705	-0.0231891
Les.3131.1.S1_at	Solyc12g010930.1.1	50S ribosomal protein L5 IPR002132 Ribosomal protein L5	AT5G45775	Protein synthesis, folding and modification	3.09326e-05	-1.52843	-1.12439	-0.329249
Les.3131.2.A1_at	N/A	N/A	TC232113	unknown	0.000400988	-1.12135	-0.715222	-0.247458
Les.3133.1.S1_at	Solyc01g008950.2.1	Calmodulin 5_6_7_8-like protein IPR011992 EF-Hand type	AT3G43810	Signalling processes	0.00953003	-0.0946245	0.0654175	0.211123
Les.3133.2.S1_at	Solyc11g072240.1.1	Calmodulin 2 IPR011992 EF-Hand type	AT3G43810	Signalling processes	0.00758604	-0.613636	-0.64968	0.0072197
Les.3133.2.S1_x_at	Solyc01g008950.2.1	Calmodulin 5_6_7_8-like protein IPR011992 EF-Hand type	AT3G43810	Signalling processes	0.00145095	-0.686509	-0.527661	0.0444134
Les.3139.1.S1_at	Solyc12g042650.1.1	40S ribosomal protein S12 IPR000530 Ribosomal protein S12e	AT2G32060	Protein synthesis, folding and modification	7.02825e-07	-1.28581	-0.756869	0.129737
Les.3141.1.S1_at	Solyc06g005020.1.1	Mitochondrial F0 ATP synthase D chain	AT3G52300	energy	0.00476547	0.0377367	0.821706	0.700748
Les.3144.2.S1_at	Solyc06g065180.2.1	SLL1 protein	AT1G72020	unknown	0.00992264	0.0744365	0.380306	0.436204
Les.3148.2.S1_at	N/A	N/A	AAF60293	unknown	0.00607149	-2.25664	-1.69418	-0.741126
Les.3149.1.A1_at	N/A	N/A	TC222072	unknown	0.00227938	-1.12639	-0.258857	-0.254132
Les.3149.3.S1_at	Solyc10g086010.1.1	60S ribosomal protein L4_L1 IPR002136 Ribosomal protein L4_L1e	AT5G02870	Protein synthesis, folding and modification	0.000485539	-1.40709	-0.762175	-0.0994559
Les.3156.1.S1_at	Solyc10g007760.2.1	Ribose-phosphate pyrophosphokinase 4 IPR005946 Phosphoribosyl pyrophosphokinase	AT2G42910	nucleotide processess	0.00324055	-1.25752	-1.03939	-0.176242
Les.3166.1.S1_at	Solyc08g080190.2.1	Choline dehydrogenase IPR012132 Glucose-methanol-choline oxidoreductase	AT1G12570	redox processes	0.000395736	0.533381	0.00246121	-0.374456
Les.3166.2.S1_at	Solyc08g080190.2.1	Choline dehydrogenase IPR012132 Glucose-methanol-choline oxidoreductase	AT1G12570	redox processes	0.00234214	0.710766	-0.0062782	-0.484121
Les.317.1.S1_at	Solyc06g051750.2.1	Cytochrome P450	AT5G05690	redox processes	2.0366e-05	1.817	1.55406	-0.514199
Les.3171.3.S1_a_at	Solyc03g031860.2.1	Phytoene synthase 1	AT5G17230	Secondary metabolism	0.000509867	2.03822	1.35806	0.0871427
Les.3172.1.S1_at	Solyc01g102660.2.1	Maleylacetoacetate isomerase _ glutathione S-transferase IPR005955 Maleylacetoacetate isomerase	AT2G02390	redox processes	0.000353123	-0.423274	1.12259	1.38675
Les.3176.2.S1_at	Solyc06g066320.2.1	Transcription factor iws1 IPR008654 IWS1, C-terminal	TC226073	unknown	0.000249041	0.269245	0.0768453	-0.129692
Les.3178.2.A1_at	Solyc09g005270.2.1	Chloroplastic group IIA intron splicing facilitator CRS1, chloroplastic IPR001890 RNA-binding, CRM domain	TC231230	unknown	0.00677833	-0.429883	0.268311	0.806173
Les.3179.1.A1_a_at	Solyc04g009770.2.1	DNAJ chaperone IPR003095 Heat shock protein DnaJ	TC241251	Response to stress	0.00515097	0.175192	-0.255561	-0.290695
Les.3182.1.S1_at	Solyc07g066600.2.1	Phosphoglycerate kinase IPR001576 Phosphoglycerate kinase	AT1G79550	Photosynthesis	0.00016678	-0.817907	0.0555011	0.184276
Les.3184.1.S1_at	Solyc06g070980.2.1	Ubiquitin-conjugating enzyme E2 2 IPR019775 WD40 repeat, conserved site IPR000608 Ubiquitin-conjugating enzyme, E2	AT2G02760	Protein degradation	0.00303353	-0.975344	-0.782543	-0.0415716
Les.3184.2.S1_at	Solyc06g070980.2.1	Ubiquitin-conjugating enzyme E2 2 IPR019775 WD40 repeat, conserved site IPR000608 Ubiquitin-conjugating enzyme, E2	TC232407	Protein degradation	0.00158198	1.65522	1.28151	0.383918
Les.3185.1.A1_at	Solyc03g019780.2.1	40S ribosomal protein SA IPR005707 Ribosomal protein S2, eukaryotic_archaeal	TC225981	Protein synthesis, folding and modification	0.00025948	-0.996665	-0.400613	-0.0629072
Les.3185.2.S1_at	Solyc03g019780.2.1	40S ribosomal protein SA IPR005707 Ribosomal protein S2, eukaryotic_archaeal	AT3G04770	Protein synthesis, folding and modification	0.0028559	-2.31562	-1.02854	-0.0534197
Les.3185.3.S1_at	Solyc03g019780.2.1	40S ribosomal protein SA IPR005707 Ribosomal protein S2, eukaryotic_archaeal	AT1G72370	Protein synthesis, folding and modification	2.94328e-05	-1.22857	-0.709646	-0.052091
Les.3189.1.S1_at	Solyc07g008720.2.1	Nascent polypeptide-associated complex subunit beta IPR002715 Nascent polypeptide-associated complex NAC	AT1G73230	cell organization	0.00377771	-0.70787	-0.684597	-0.0975619
Les.3196.1.S1_at	Solyc05g008460.2.1	ATP synthase subunit beta IPR005722 ATPase, F1 complex, beta subunit	AT5G08690	Photosynthesis	0.000704757	-0.354656	0.826662	0.769985
Les.3197.1.S1_at	Solyc09g091940.2.1	Unknown Protein	TC237703	Protein synthesis, folding and modification	0.000190066	-0.534711	-0.217581	0.148707
Les.320.1.S1_at	Solyc01g088560.2.1	Ras-related protein Rab-6A IPR015600 Rab6-related	AT2G44610	Signalling processes	8.64521e-05	-0.822156	-0.484489	-0.0967868
Les.3202.1.S1_at	Solyc06g083180.2.1	40S ribosomal protein S8 IPR001047 Ribosomal protein S8e	AT5G20290	unknown	0.000483875	-1.08018	-0.518961	-0.0317984
Les.3206.1.S1_at	Solyc03g112360.1.1	60S ribosomal protein L27A IPR001196 Ribosomal protein L15	AT1G70600	Protein synthesis, folding and modification	3.50242e-05	-0.856318	-0.666552	-0.109697
Les.3206.2.S1_a_at	Solyc03g112360.1.1	60S ribosomal protein L27A IPR001196 Ribosomal protein L15	AT1G70600	Protein synthesis, folding and modification	0.00221154	-0.858704	-0.874833	-0.1798
Les.321.1.S1_at	Solyc12g015880.1.1	Heat shock protein 90 IPR019805 Heat shock protein Hsp90, conserved site IPR018249 EF-HAND 2 IPR001404 Heat shock protein Hsp90	AT5G56030	Response to stress	3.90868e-05	0.770429	0.0775128	-0.248963
Les.3211.1.A1_at	Solyc03g120350.2.1	N-alpha-acetyltransferase 16, NatA auxiliary subunit IPR011990 Tetratricopeptide-like helical	TC238868	redox processes	0.00437616	-0.820967	-0.500821	-0.110055
Les.3216.2.S1_at	Solyc03g121270.2.1	IAA-amino acid hydrolase IPR017439 Peptidase M20D, mername-AA028_carboxypeptidase Ss1	AT1G51760	Hormone metabolism	0.00801134	-0.411364	0.626273	0.860387
Les.3217.1.S1_s_at	Solyc03g034220.2.1	Ribulose bisphosphate carboxylase small chain IPR000894 Ribulose bisphosphate carboxylase, small chain	AT5G38410	Photosynthesis	0.00698782	-1.93803	-1.35543	-0.628917
Les.3217.2.S1_at	Solyc02g085950.2.1	Ribulose bisphosphate carboxylase small chain IPR000894 Ribulose bisphosphate carboxylase, small chain	AT5G38420	Photosynthesis	0.00112699	-4.19781	-2.42708	-0.677225
Les.3217.3.S1_s_at	Solyc02g085950.2.1	Ribulose bisphosphate carboxylase small chain IPR000894 Ribulose bisphosphate carboxylase, small chain	AT1G67090	unknown	0.000769658	-4.69533	-2.5032	-0.7169
Les.3218.2.A1_at	Solyc05g010310.2.1	Chalcone--flavonone isomerase IPR003466 Chalcone isomerase, subgroup	TC244833	Secondary metabolism	0.00865812	0.387059	0.193433	-0.0362061
Les.3219.1.A1_at	N/A	N/A	TC217671	unknown	0.00252602	-0.290141	0.267988	0.28313
Les.3219.2.S1_at	Solyc10g078690.1.1	Mitochondrial protein translocase family (Fragment) IPR003397 Mitochondrial inner membrane translocase complex, subunit Tim17_22	AT2G42210	Protein synthesis, folding and modification	0.000681153	-0.411585	0.191604	0.380373
Les.3222.1.A1_at	Solyc01g007740.2.1	Peroxiredoxin IPR000866 Alkyl hydroperoxide reductase_ Thiol specific antioxidant_ Mal allergen	TC237975	redox processes	0.00360953	-1.38838	-0.477578	0.00703468
Les.3224.1.A1_at	Solyc09g010100.2.1	30S ribosomal protein S11 IPR018102 Ribosomal S11, conserved site	AT3G52580	Protein synthesis, folding and modification	6.22002e-06	-0.708442	-0.32294	0.0629995
Les.3224.2.S1_at	Solyc09g010100.2.1	30S ribosomal protein S11 IPR018102 Ribosomal S11, conserved site	AT3G11510	Protein synthesis, folding and modification	1.37613e-05	-0.954481	-0.694764	-0.0362309
Les.3227.1.S1_a_at	N/A	N/A	TC220333	unknown	0.00788432	0.318354	0.105586	-0.0277199
Les.3237.1.S1_at	Solyc06g082970.2.1	DnaJ domain family IPR001623 Heat shock protein DnaJ, N-terminal	AT5G21430	Response to stress	0.00575174	-0.722307	-2.16232	-1.99411
Les.3241.1.S1_at	Solyc03g117770.2.1	Serine incorporator 1 IPR005016 TMS membrane protein_tumour differentially expressed protein	AT1G16180	unknown	0.00105624	-0.194201	0.616676	0.651564
Les.3242.2.S1_at	Solyc12g094640.1.1	Glyceraldehyde-3-phosphate dehydrogenase B IPR000173 Glyceraldehyde 3-phosphate dehydrogenase	AT1G42970	metabolism	0.000432235	-0.0696014	-2.67072	-3.31293
Les.3245.1.S1_at	Solyc01g005620.2.1	Mitochondrial 2-oxoglutarate_malate carrier protein IPR001993 Mitochondrial substrate carrier	AT5G19760	transport	0.000390004	-1.15535	-0.236923	-0.0485609
Les.3248.1.A1_at	Solyc02g072300.2.1	Glycogen synthase kinase IPR002290 Serine_threonine protein kinase	TC237292	Protein synthesis, folding and modification	0.00388616	0.877778	0.226891	-0.0433788
Les.3249.1.S1_at	Solyc06g064630.2.1	Ribosomal protein L15 IPR000439 Ribosomal protein L15e	AT4G16720	Protein synthesis, folding and modification	5.0939e-05	-1.0102	-0.642462	0.0031731
Les.325.1.A1_at	Solyc04g071930.2.1	One helix protein 2	TC235889	Photosynthesis	7.18729e-05	-0.255158	-0.506289	-1.30203
Les.325.2.S1_at	Solyc04g071930.2.1	One helix protein 2	TC225675	Photosynthesis	0.000455227	-0.052782	-0.718474	-1.37055
Les.325.3.A1_a_at	Solyc04g071930.2.1	One helix protein 2	TC235889	Photosynthesis	0.00829937	-0.570863	-1.04415	-1.45576
Les.3251.1.A1_at	Solyc01g103800.2.1	40S ribosomal protein S12 IPR000530 Ribosomal protein S12e	TC218278	Protein synthesis, folding and modification	1.31853e-07	-1.66087	-0.828885	-0.0787351
Les.3251.2.S1_at	Solyc01g103800.2.1	40S ribosomal protein S12 IPR000530 Ribosomal protein S12e	AT2G32060	Protein synthesis, folding and modification	0.000531356	-1.3351	-0.65834	-0.148414
Les.3252.1.A1_at	Solyc01g009520.2.1	Ribosomal protein IPR002143 Ribosomal protein L1	AT1G08360	Protein synthesis, folding and modification	3.20678e-07	-1.38214	-0.623923	-0.0942856
Les.3252.2.S1_at	Solyc01g009520.2.1	Ribosomal protein IPR002143 Ribosomal protein L1	AT2G27530	Protein synthesis, folding and modification	4.64605e-07	-1.74189	-1.14424	-0.194333
Les.3253.1.S1_at	Solyc10g085480.1.1	60S ribosomal protein L24 IPR000988 Ribosomal protein L24e	AT3G53020	Protein synthesis, folding and modification	1.32096e-05	-0.519679	0.0360768	0.37477
Les.3257.1.S1_at	Solyc02g077440.2.1	Transcription elongation factor 1 homolog IPR007808 Protein of unknown function DUF701, zinc-binding putative	AT5G46030	unknown	0.00145446	-0.542247	-0.031706	0.377849
Les.3258.1.S1_at	Solyc08g074790.2.1	Eukaryotic translation initiation factor 3 subunit 4 IPR017334 Translation initiation factor 3, RNA-binding subunit	AT3G11400	Protein synthesis, folding and modification	0.000578312	0.296649	0.213443	-0.204226
Les.3259.1.S1_at	Solyc06g007630.1.1	Ferredoxin IPR001041 Ferredoxin	AT3G07480	unknown	0.00336638	-0.422543	0.371359	0.284726
Les.3259.2.S1_at	N/A	N/A	TC230405	unknown	0.00156781	-0.548286	0.128297	0.189985
Les.3259.3.A1_at	N/A	N/A	TC221331	unknown	0.00470769	-0.332414	0.391652	0.350052
Les.3268.2.A1_at	N/A	N/A	TC219418	unknown	0.00483416	-1.70057	-0.757557	0.0848829
Les.3272.1.S1_at	Solyc09g005700.2.1	Diaminopimelate epimerase family protein IPR001653 Diaminopimelate epimerase	AT3G53580	amino acid metabolism	0.00405889	-0.703794	-0.179458	0.122796
Les.3274.2.S1_at	Solyc11g013100.1.1	Unknown Protein	TC226309	unknown	0.00926601	0.0698072	0.46509	0.503283
Les.328.1.S1_at	Solyc01g009420.2.1	Bifunctional polymyxin resistance arnA protein IPR001509 NAD-dependent epimerase_dehydratase	AT1G08200	cell wall	4.10464e-06	-1.41499	-0.840564	-0.185676
Les.3283.1.S1_at	Solyc09g010630.2.1	heat shock protein IPR013126 Heat shock protein 70	AT5G02500	Response to stress	0.00215887	-0.618884	-0.210992	0.0294609
Les.3285.1.S1_at	Solyc01g067730.2.1	Acyl carrier protein	AT4G25050	metabolism	0.000472148	-0.986459	-0.331343	0.0951095
Les.3286.1.S1_at	Solyc07g064600.2.1	Endoribonuclease L-PSP family protein IPR019897 YjgF-like protein, conserved site	AT3G20390	unknown	0.00768075	5.05175	4.58979	2.37207
Les.3291.1.S1_at	Solyc01g110390.2.1	NADH dehydrogenase IPR008011 Complex 1 LYR protein	AT4G34700	unknown	0.0034711	-0.35284	0.134711	0.157084
Les.3297.3.S1_at	N/A	N/A	TC221531	unknown	0.00696017	-0.149168	-1.10402	-0.98596
Les.3301.1.S1_at	Solyc08g076540.2.1	Syntaxin-like protein IPR010989 t-SNARE	TC222300	transport	8.96234e-05	0.705105	0.110681	-0.16956
Les.3301.3.S1_at	Solyc08g076540.2.1	Syntaxin-like protein IPR010989 t-SNARE	AT5G46860	transport	0.00174496	0.528128	-0.13516	-0.259245
Les.3307.1.S1_at	Solyc02g089070.2.1	Eukaryotic translation initiation factor 3 subunit M IPR000717 Proteasome component region PCI	AT5G15610	Protein degradation	0.000923643	-0.482616	-0.25346	0.111041
Les.3308.1.S1_at	N/A	N/A	AT4G05320	Protein degradation	1.70748e-05	1.62692	0.564717	-0.0486505
Les.3308.3.S1_at	N/A	N/A	AT5G03240	Protein degradation	0.00811795	1.62133	0.547207	0.168938
Les.331.1.S1_at	Solyc01g099190.2.1	Lipoxygenase IPR001246 Lipoxygenase, plant	AT1G55020	Hormone metabolism	0.00285494	2.69558	2.81787	0.944206
Les.3313.1.S1_at	Solyc06g063310.1.1	Fiber protein Fb15 (Fragment)	AT4G30010	unknown	5.83277e-05	-0.63589	0.106944	0.320217
Les.3314.1.S1_at	Solyc07g056540.2.1	L-lactate dehydrogenase IPR012133 Alpha-hydroxy acid dehydrogenase, FMN-dependent	AT3G14420	Photosynthesis	0.00747627	-2.55457	-2.24371	-0.871906
Les.3319.1.S1_at	Solyc02g078400.2.1	Allantoinase IPR017593 Allantoinase	AT4G04955	nucleotide processess	0.00216742	-0.862096	1.35257	2.22917
Les.3319.3.S1_at	Solyc02g078400.2.1	Allantoinase IPR017593 Allantoinase	AT4G04955	nucleotide processess	0.00685215	-1.16671	1.69972	2.40335
Les.3324.1.S1_at	Solyc10g008980.2.1	Triose phosphate_phosphate translocator IPR004696 Tpt phosphate_phosphoenolpyruvate translocator	AT5G46110	transport	0.00537096	-1.97381	-0.673847	-0.192474
Les.3333.1.S1_at	Solyc10g078620.1.1	Ribosomal protein S5 IPR005716 Ribosomal protein S7, eukaryotic_archaeal	AT2G37270	Protein synthesis, folding and modification	7.61557e-05	-0.872886	-0.688944	-0.111427
Les.3340.1.S1_at	Solyc03g113800.2.1	Betaine aldehyde dehydrogenase IPR015590 Aldehyde dehydrogenase	AT1G74920	metabolism	0.00381544	-1.89201	-1.06332	-0.221756
Les.3347.1.S1_at	Solyc12g008720.1.1	60S ribosomal protein L31 IPR000054 Ribosomal protein L31e	AT2G19740	Protein synthesis, folding and modification	8.70305e-05	-0.767639	-0.539887	0.0458084
Les.3361.1.S1_at	Solyc01g011000.2.1	Eukaryotic translation initiation factor 5A IPR001884 Translation elongation factor, IF5A	AT1G13950	Protein synthesis, folding and modification	5.0186e-05	-0.811392	-0.601985	0.148332
Les.3365.2.S1_at	Solyc01g087160.2.1	Unknown Protein	AT2G41900	Regulation of transcription	0.00218936	1.03023	0.825823	0.160257
Les.3371.1.A1_at	Solyc03g121310.2.1	RWD domain-containing protein IPR006575 RWD	TC223684	unknown	0.00469937	-0.727416	-0.654845	0.022707
Les.3371.2.S1_at	Solyc03g121310.2.1	RWD domain-containing protein IPR006575 RWD	AT1G51730	unknown	0.000380002	-1.4955	-0.850981	0.0769
Les.3373.1.S1_at	Solyc07g017780.2.1	H-ATPase IPR006534 ATPase, P-type, plasma-membrane proton-efflux	TC243722	transport	0.0013131	1.47998	1.34159	0.695806
Les.3378.1.S1_at	Solyc09g090140.2.1	Malate dehydrogenase IPR011274 Malate dehydrogenase, NAD-dependent, cytosolic	AT1G04410	metabolism	3.42743e-05	-0.662233	0.0323731	0.30756
Les.3378.2.S1_at	Solyc09g090140.2.1	Malate dehydrogenase IPR011274 Malate dehydrogenase, NAD-dependent, cytosolic	AT1G04410	metabolism	0.000371397	-0.885618	-0.0199268	0.338787
Les.3378.3.S1_at	Solyc09g090140.2.1	Malate dehydrogenase IPR011274 Malate dehydrogenase, NAD-dependent, cytosolic	AT5G43330	metabolism	0.00169188	-0.633112	0.0332569	0.325173
Les.338.1.A1_at	Solyc05g018390.2.1	Vernalization insensitive 3 (Fragment) IPR003961 Fibronectin, type III	TC241939	unknown	0.000388612	0.774653	0.533013	0.0474753
Les.3380.1.S1_at	Solyc06g007670.2.1	60S ribosomal protein L5-1 IPR005485 Ribosomal protein L5, eukaryotic	AT5G39740	Protein synthesis, folding and modification	4.57922e-06	-0.714116	-0.139049	0.264783
Les.3382.1.A1_at	Solyc11g006470.1.1	AT5G22070 protein (Fragment) IPR004949 Protein of unknown function DUF266, plant	TC239874	unknown	0.00599786	-0.615168	1.06611	1.2685
Les.3382.3.S1_at	Solyc11g006470.1.1	AT5G22070 protein (Fragment) IPR004949 Protein of unknown function DUF266, plant	AT3G52060	unknown	0.000736229	-0.965153	0.92599	1.17493
Les.3383.1.S1_at	Solyc03g025720.2.1	Long-chain-fatty-acid--CoA ligase IPR000873 AMP-dependent synthetase and ligase	AT3G48990	metabolism	0.00058334	2.87573	2.74127	0.995271
Les.3384.1.S1_at	Solyc09g082630.2.1	Acireductone dioxygenase IPR004313 Acireductone dioxygenase, ARD	AT5G43850	transport	0.00588641	0.123207	-0.474813	-0.706807
Les.3385.2.S1_a_at	Solyc02g068130.2.1	Mitochondrial import receptor subunit TOM20 IPR010547 Plant specific mitochondrial import receptor subunit TOM20	AT3G27080	Protein synthesis, folding and modification	0.00110646	-1.07136	-0.25761	0.354196
Les.3395.1.S1_at	Solyc01g011050.2.1	LRR receptor-like serine_threonine-protein kinase, RLP	AT2G26380	Signalling processes	0.00134912	0.748851	0.128265	-0.122567
Les.3399.1.A1_at	Solyc08g075090.2.1	60S ribosomal protein L7 IPR005998 Ribosomal protein L7, eukaryotic	AT2G01250	Protein synthesis, folding and modification	5.95229e-05	-1.03356	-0.742214	-0.161675
Les.3399.2.S1_at	Solyc08g075090.2.1	60S ribosomal protein L7 IPR005998 Ribosomal protein L7, eukaryotic	AT3G13580	Protein synthesis, folding and modification	0.00123352	-1.2986	-1.15172	-0.2341
Les.3399.3.S1_at	Solyc08g075090.2.1	60S ribosomal protein L7 IPR005998 Ribosomal protein L7, eukaryotic	AT2G44120	Protein synthesis, folding and modification	0.000960187	-1.03009	-0.976298	-0.429173
Les.3402.1.S1_at	Solyc07g062650.2.1	Malate dehydrogenase IPR010097 Malate dehydrogenase, NAD-dependent, eukaryotes and gamma proteobacteria	AT1G53240	metabolism	0.0098116	-0.323879	0.424572	0.317146
Les.3405.1.S1_at	Solyc01g100860.2.1	ADP-ribosylation factor IPR006688 ADP-ribosylation factor	AT3G62290	Protein synthesis, folding and modification	0.00538684	-0.126407	0.0614245	0.223182
Les.3406.1.S1_at	Solyc10g055800.1.1	Chitinase IPR016283 Glycoside hydrolase, family 19	AT3G12500	Response to stress	0.00647243	-0.199249	2.83625	2.74654
Les.3407.2.S1_at	Solyc11g028350.1.1	DNA topoisomerase 6 subunit B	TC234203	Regulation of transcription	0.00898663	-0.541171	-0.392449	0.285892
Les.3411.1.S1_at	Solyc01g068110.2.1	Unknown Protein	AT2G47030	cell wall	0.000837779	0.634561	0.274505	-0.160976
Les.3416.1.S1_at	Solyc01g100380.2.1	Calreticulin 2 calcium-binding protein IPR009169 Calreticulin	AT1G09210	Signalling processes	0.000989827	-0.691794	0.242926	0.446757
Les.3421.2.S1_at	Solyc06g082870.2.1	60S ribosomal protein L5-1 IPR005485 Ribosomal protein L5, eukaryotic	AT5G39740	Protein synthesis, folding and modification	7.87097e-05	-1.22092	-1.12335	-0.189218
Les.3423.1.A1_at	Solyc02g091970.2.1	Branched-chain-amino-acid aminotransferase IPR005786 Branched-chain amino acid aminotransferase II	TC241174	amino acid metabolism	0.00600001	-1.43461	-0.427681	-0.350474
Les.3425.1.S1_at	Solyc11g008500.1.1	Actin IPR004000 Actin_actin-like	AT3G59540	Protein synthesis, folding and modification	0.00231186	-0.761591	-0.808994	-0.294439
Les.3430.1.S1_at	Solyc10g086330.1.1	60S ribosomal protein L23a IPR019985 Ribosomal protein L23	AT3G55280	Protein synthesis, folding and modification	2.05923e-07	-1.04762	-0.503767	0.0309799
Les.3433.1.S1_at	Solyc05g008010.2.1	60S ribosomal protein L31 IPR000054 Ribosomal protein L31e	AT2G19740	Protein synthesis, folding and modification	1.50698e-06	-1.46058	-0.583456	0.0777186
Les.3437.1.S1_at	Solyc01g105710.2.1	Peptidyl-prolyl cis-trans isomerase IPR001179 Peptidyl-prolyl cis-trans isomerase, FKBP-type	AT5G64350	cell cycle	0.00327726	-1.18372	-0.574535	0.0719533
Les.3437.2.A1_at	Solyc01g105710.2.1	Peptidyl-prolyl cis-trans isomerase IPR001179 Peptidyl-prolyl cis-trans isomerase, FKBP-type	TC224255	cell cycle	0.000808882	-0.773005	-0.0773758	0.339526
Les.3444.1.S1_at	Solyc06g074490.1.1	Unknown Protein	AT4G21105	unknown	0.000744169	-0.435883	0.546031	0.591095
Les.3447.1.S1_at	Solyc09g074870.2.1	Aldose-1-epimerase-like protein IPR003422 Ubiquinol-cytochrome C reductase hinge	FS206337	energy	0.00106104	-0.40044	0.469373	0.667266
Les.3447.2.S1_at	Solyc09g074870.2.1	Aldose-1-epimerase-like protein IPR003422 Ubiquinol-cytochrome C reductase hinge	AT1G15120	energy	0.000406007	-0.597314	0.418035	0.620751
Les.3449.1.S1_at	Solyc01g098610.2.1	Glutathione synthetase IPR005615 Glutathione synthase, eukaryotic	AT5G27380	redox processes	0.00433069	-2.0591	-0.435903	0.125925
Les.3456.1.S1_at	Solyc03g111160.2.1	Dual-specificity protein-like phosphatase 3 IPR020422 Dual specificity phosphatase, subgroup, catalytic domain	AT3G52180	metabolism	0.009695	-2.19224	-1.42482	-0.46054
Les.3465.1.S1_at	Solyc09g089610.2.1	Ethylene receptor IPR001789 Signal transduction response regulator, receiver region IPR014525 Signal transduction histidine kinase, hybrid-type, ethylene sensor IPR005467 Signal transduction histidine kinase, core	AT3G23150	Hormone metabolism	0.00148907	-0.60083	1.21827	1.98919
Les.3467.1.S1_at	Solyc02g083590.2.1	Dehydroquinate synthase IPR016037 3-dehydroquinate synthase AroB, subgroup	AT5G66120	metabolism	0.000199763	1.82511	1.01982	0.500645
Les.3472.1.S1_at	Solyc06g073720.1.1	Ethylene insensitive 3 class transcription factor IPR006957 Ethylene insensitive 3	AT3G20770	Regulation of transcription	0.00101849	-1.08892	-0.617414	-0.121353
Les.3473.1.S1_at	Solyc03g119080.2.1	Beta-glucosidase IPR001360 Glycoside hydrolase, family 1	AT3G18080	redox processes	0.0073077	-3.54219	-0.60575	0.380321
Les.3474.1.S1_at	N/A	N/A	AT4G37770	Hormone metabolism	0.00430631	1.19063	0.323704	-0.109565
Les.3476.1.S1_at	Solyc04g077410.2.1	1-aminocyclopropane-1-carboxylate synthase IPR004838 Aminotransferases, class-I, pyridoxal-phosphate-binding site	AT5G65800	Hormone metabolism	0.00535971	0.668891	0.387428	-0.00207247
Les.3482.1.S1_at	Solyc11g066440.1.1	Pheophorbide a oxygenase (Fragment) IPR013626 Pheophorbide a oxygenase	AT3G44880	DNA synthesis and chromatin structure	0.000504892	-0.293955	1.02992	1.29434
Les.3489.1.S1_at	Solyc02g085640.2.1	Xaa-Pro aminopeptidase 1 IPR001131 Peptidase M24B, X-Pro dipeptidase_aminopeptidase P, conserved site IPR000994 Peptidase M24, structural domain	AT4G36760	Protein degradation	0.0038321	-0.807379	0.103136	0.549744
Les.3491.1.S1_at	Solyc08g083210.2.1	Endoglucanase 1 IPR001701 Glycoside hydrolase, family 9	AT4G02290	redox processes	0.00290825	2.8528	1.75681	0.204371
Les.3492.1.S1_at	Solyc01g091910.2.1	Phospholipase D IPR011402 Phospholipase D, plant	AT2G42010	metabolism	0.000301352	1.99359	1.37717	-0.0326387
Les.3503.1.S1_at	Solyc02g069190.2.1	Zinc transporter protein IPR004698 Zinc_iron permease, fungal and plant	AT1G31260	transport	0.0082855	1.04188	0.238876	0.0628253
Les.3508.1.S1_at	Solyc02g080800.2.1	Deoxyhypusine synthase IPR002773 Deoxyhypusine synthase	AT5G05920	Protein synthesis, folding and modification	0.000855518	-0.440225	0.156689	0.567295
Les.3514.1.S1_at	Solyc03g118750.2.1	Phosphoethanolamine N-methyltransferase IPR000896 Hemocyanin, copper-containing	AT1G48600	metabolism	3.30716e-05	-1.69236	-0.548673	0.314051
Les.353.1.A1_at	N/A	N/A	TC237338	unknown	0.00183249	1.11719	0.977909	-0.0978524
Les.3534.1.S1_at	Solyc04g078370.2.1	Cytochrome P450	AT4G37400	unknown	0.00990028	1.38772	0.210145	-0.0434774
Les.3538.1.S1_at	Solyc01g009020.2.1	Cysteine proteinase inhibitor IPR000010 Proteinase inhibitor I25, cystatin	AT3G12490	Protein degradation	0.00384762	-0.541066	0.108325	0.197362
Les.3541.1.S1_at	Solyc09g059970.2.1	Small ubiquitin-related modifier 2 IPR000626 Ubiquitin	AT4G26840	Protein degradation	0.00889439	-1.30076	-1.16337	-0.645079
Les.3543.1.S1_at	Solyc08g061130.2.1	Transcription factor HY5 IPR011616 bZIP transcription factor, bZIP-1	AT5G11260	Regulation of transcription	0.000384351	0.769484	0.695949	-0.432323
Les.3545.1.S1_at	Solyc06g036260.2.1	Beta-carotene hydroxylase 1	AT4G25700	Secondary metabolism	8.01272e-06	0.952214	0.266864	-0.946852
Les.3546.1.S1_at	Solyc05g055230.1.1	40S ribosomal protein S17-like protein IPR018273 Ribosomal protein S17e, conserved site	AT5G04800	Protein synthesis, folding and modification	6.06448e-05	-1.04682	-0.665525	-0.112064
Les.3547.1.A1_at	N/A	N/A	AAD46143	unknown	0.00524779	0.72975	0.31395	0.0547015
Les.3548.1.S1_at	Solyc04g076200.2.1	Universal stress protein family protein IPR006016 UspA	AT1G09740	Hormone metabolism	0.00251591	-0.531809	0.186897	0.425586
Les.3550.1.S1_at	Solyc04g011440.2.1	heat shock protein IPR013126 Heat shock protein 70	TC241951	Response to stress	0.00154214	2.57638	-0.421913	-0.821756
Les.3551.1.S1_at	Solyc01g104740.2.1	Multiprotein bridging factor 1 IPR013729 Multiprotein bridging factor 1, N-terminal	AT3G24500	Hormone metabolism	0.00102054	4.38055	3.69814	1.07752
Les.3553.1.S1_at	Solyc11g068540.1.1	N-carbamoylputrescine amidase IPR003010 Nitrilase_cyanide hydratase and apolipoprotein N-acyltransferase IPR017755 N-carbamoylputrescine amidase	AT2G27450	metabolism	0.00166333	-1.5442	-0.776482	-0.0181541
Les.3556.1.S1_at	Solyc09g011760.2.1	Mitochondrial import inner membrane translocase subunit Tim10 IPR004217 Mitochondrial inner membrane translocase complex, Tim8_9_10_13-zinc finger-like	AT2G29530	Protein synthesis, folding and modification	0.000621341	-0.848194	-0.182526	0.283856
Les.3558.1.S1_at	N/A	N/A	AAD30455	unknown	0.00582519	1.17059	0.43911	0.163783
Les.3564.1.A1_a_at	Solyc04g015450.2.1	GTP-binding protein lepA IPR006297 GTP-binding protein LepA	AT5G08650	Signalling processes	0.00802947	0.85165	-0.136106	-0.283678
Les.3570.1.S1_at	Solyc08g080120.2.1	Homeobox 2 protein IPR005541 KNOX2	AT1G62990	Regulation of transcription	0.00724461	-0.919831	-0.555527	0.0444113
Les.3574.1.S1_at	Solyc06g082590.1.1	Ethylene responsive transcription factor 1b IPR001471 Pathogenesis-related transcriptional factor and ERF, DNA-binding IPR017392 Pathogenesis-related genes transcriptional activator PTI6	AT4G27950	Regulation of transcription	0.0010163	-2.69067	-1.12573	0.184502
Les.3578.1.S1_at	Solyc08g062340.2.1	Class II small heat shock protein Le-HSP17.6 IPR002068 Heat shock protein Hsp20	AT5G12020	unknown	1.37549e-06	4.98127	2.3909	0.366776
Les.3580.1.S1_at	Solyc06g074350.2.1	self-pruning	AT2G27550	Development	0.00692021	0.881187	0.359249	0.148972
Les.3581.1.S1_at	Solyc08g062450.1.1	class II heat shock protein IPR002068 Heat shock protein Hsp20	AT5G12020	Response to stress	0.00633074	3.33301	0.0562548	-1.2011
Les.3582.1.S1_at	Solyc01g102380.2.1	Germin-like protein IPR019780 Germin, manganese binding site	AT1G09560	Response to stress	0.00297376	1.15468	0.664248	-0.0107794
Les.3584.1.A1_at	Solyc01g095510.2.1	Mitochondrial carrier family IPR002113 Adenine nucleotide translocator 1	AT4G27940	unknown	0.00335674	1.38965	0.194943	0.0948269
Les.3589.1.S1_at	Solyc04g015130.2.1	Ribosomal protein S6 kinase alpha-3 IPR002290 Serine_threonine protein kinase	AT5G47750	Protein synthesis, folding and modification	0.00831923	-0.991463	0.00620924	0.0703312
Les.3590.1.S1_at	Solyc01g099630.2.1	Xyloglucan endotransglucosylase_hydrolase 5 IPR016455 Xyloglucan endotransglucosylase_hydrolase IPR008263 Glycoside hydrolase, family 16, active site	AT5G13870	cell wall	0.00927925	-5.35887	-0.782132	0.277475
Les.3591.1.S1_at	Solyc05g013630.1.1	Unknown protein (Fragment)	CAA99759	unknown	0.00519988	-2.74685	-0.415022	0.642385
Les.3592.1.S1_at	Solyc01g089970.2.1	Nucleoside diphosphate kinase IPR001564 Nucleoside diphosphate kinase, core	AT4G09320	nucleotide processess	2.57993e-06	-1.06874	-0.526612	0.104016
Les.3595.1.S1_at	Solyc11g066130.1.1	Thaumatin-like protein IPR017949 Thaumatin, conserved site IPR001938 Thaumatin, pathogenesis-related	AT2G28790	Response to stress	0.00598738	0.996274	0.227132	-1.00785
Les.3597.1.S1_at	Solyc01g100030.2.1	Deoxyuridine 5_apos-triphosphate nucleotidohydrolase IPR008181 DeoxyUTP pyrophosphatase subfamily 1	AT3G46940	nucleotide processess	0.00457194	-2.92394	-1.93186	-0.7536
Les.3599.1.S1_at	Solyc04g014800.2.1	L-galactose-1-phosphate phosphatase 2	AT3G02870	metabolism	0.000404913	-1.58125	-0.184418	0.501428
Les.3608.1.S1_at	Solyc01g006300.2.1	Peroxidase IPR002016 Haem peroxidase, plant_fungal_bacterial	AT5G06720	redox processes	0.00122696	-0.544977	1.02163	1.62214
Les.3615.1.S1_at	Solyc10g051310.1.1	ATP-dependent Clp protease proteolytic subunit IPR018215 Peptidase S14, ClpP, active site	AT1G11750	Protein degradation	0.00153346	-1.28159	-0.529352	-0.266342
Les.3617.1.S1_at	Solyc01g103370.2.1	Ras-related protein Rab-1A IPR003579 Ras small GTPase, Rab type	AT3G11730	Signalling processes	0.00118996	-0.58936	0.0107238	0.329624
Les.362.1.S1_at	Solyc10g006460.2.1	DDRGK domain-containing protein 1 IPR019153 DDRGK domain	TC218913	unknown	0.00128312	0.0722427	0.317962	0.930545
Les.3624.1.S1_at	Solyc06g007510.2.1	Ubiquitin-conjugating enzyme E2 8 IPR000608 Ubiquitin-conjugating enzyme, E2	AT1G64230	Protein degradation	0.0032719	-1.12048	-0.840187	-0.0199183
Les.3627.1.S1_at	Solyc03g095900.2.1	1-aminocyclopropane-1-carboxylate oxidase-like protein IPR005123 Oxoglutarate and iron-dependent oxygenase	AT1G06620	Hormone metabolism	4.87496e-05	2.22371	1.26457	0.038862
Les.3632.1.S1_at	Solyc03g122340.2.1	Lipoxygenase IPR001246 Lipoxygenase, plant	AT1G72520	Hormone metabolism	2.11896e-05	3.52735	2.63849	0.619161
Les.3635.1.S1_at	Solyc08g079840.1.1	Subtilisin-like protease IPR015500 Peptidase S8, subtilisin-related	AT5G67360	unknown	0.00142559	-3.59396	0.377408	1.30663
Les.3639.1.S1_at	Solyc03g006860.2.1	Fructokinase IPR002173 Carbohydrate_puine kinase, PfkB, conserved site	AT5G51830	metabolism	3.57165e-05	1.88071	0.392656	-0.751692
Les.3642.1.S1_at	Solyc02g091990.2.1	1-aminocyclopropane-1-carboxylate synthase IPR004839 Aminotransferase, class I and II IPR004838 Aminotransferases, class-I, pyridoxal-phosphate-binding site	AT3G49700	Hormone metabolism	0.000633269	2.543	1.61044	0.241386
Les.3646.1.S1_at	Solyc12g096750.1.1	Polygalacturonase 4 IPR000408 Regulator of chromosome condensation, RCC1 IPR000743 Glycoside hydrolase, family 28	AT3G59850	cell wall	0.000189371	5.40746	3.32249	0.462224
Les.3647.1.S1_at	Solyc02g067640.2.1	Polygalacturonase 1 IPR000408 Regulator of chromosome condensation, RCC1 IPR000743 Glycoside hydrolase, family 28	AT3G59850	unknown	1.1288e-05	4.94084	2.64923	0.236025
Les.365.1.A1_at	Solyc07g006960.2.1	Actin associated protein	TC222316	unknown	0.00827953	-0.974252	-0.84278	-0.249035
Les.3652.1.S1_at	Solyc10g079860.1.1	Beta-1 3-glucanase IPR000490 Glycoside hydrolase, family 17	AT3G57270	redox processes	0.00503441	0.748406	3.51846	3.89199
Les.3657.1.S1_at	Solyc10g086410.2.1	Heat shock protein 70-3 IPR013126 Heat shock protein 70	AT3G12580	Response to stress	4.32985e-05	1.39913	0.143187	-0.694809
Les.3665.1.S1_at	Solyc02g067630.2.1	Polygalacturonase 1 IPR000408 Regulator of chromosome condensation, RCC1 IPR000743 Glycoside hydrolase, family 28	AT3G59850	cell wall	2.3535e-05	6.28774	2.98118	0.173294
Les.3668.1.S1_at	Solyc08g014000.2.1	Lipoxygenase IPR001246 Lipoxygenase, plant	AT1G55020	Hormone metabolism	0.00352711	1.00166	-0.450551	-1.19033
Les.3673.1.S1_at	Solyc01g008620.2.1	Beta-1 3-glucanase IPR000490 Glycoside hydrolase, family 17	AT4G16260	redox processes	0.000812659	-1.40383	1.47396	2.91644
Les.3677.1.S1_at	Solyc05g014280.2.1	Heat shock protein IPR002068 Heat shock protein Hsp20	AT4G27670	Response to stress	0.00482944	0.975103	0.0391009	-0.179807
Les.3678.1.S1_at	Solyc12g010860.1.1	14-3-3 protein beta_alpha IPR000308 14-3-3 protein	AT2G42590	Signalling processes	0.00910594	-0.234944	0.554753	0.560545
Les.3680.1.A1_at	Solyc12g009190.1.1	Receptor like kinase, RLK	AAK49115	unknown	0.00359342	1.41155	0.213913	-0.202414
Les.3682.1.S1_at	Solyc01g067370.2.1	Pollen-specific lysine-rich protein SBgLR	AAM53961	unknown	0.000130943	1.08377	0.442159	-0.0172573
Les.3683.1.S1_at	Solyc08g080620.1.1	Osmotin-like protein (Fragment) IPR017949 Thaumatin, conserved site IPR001938 Thaumatin, pathogenesis-related	AT4G11650	Response to stress	0.000745622	-1.10029	1.05351	2.48083
Les.3684.1.A1_at	Solyc08g067090.2.1	Peptidyl-prolyl cis-trans isomerase IPR002130 Peptidyl-prolyl cis-trans isomerase, cyclophilin-type	AT2G29960	cell cycle	0.00178033	0.6459	0.182329	-0.178758
Les.3684.1.S1_at	Solyc08g067090.2.1	Peptidyl-prolyl cis-trans isomerase IPR002130 Peptidyl-prolyl cis-trans isomerase, cyclophilin-type	AT2G29960	cell cycle	0.0060544	0.143191	0.808357	1.87955
Les.3688.1.S1_at	Solyc09g091300.1.1	Self-incompatibility protein (Fragment) IPR010264 Plant self-incompatibility S1	CAC29426	unknown	0.00865657	0.235529	0.113665	-0.0787704
Les.3694.1.S1_at	Solyc11g007880.1.1	Self-pruning interacting protein 1	AAG43410	unknown	0.00122482	0.735505	-0.0642262	-0.301585
Les.3695.1.S1_at	Solyc08g066110.2.1	Profilin IPR005455 Profilin, plant	AT5G56600	cell organization	0.000122355	-0.741638	-0.351554	0.163465
Les.3714.1.S1_at	Solyc08g076460.2.1	Dolichyl-diphosphooligosaccharide--protein glycosyltransferase subunit DAD1-like protein IPR003038 Defender against death DAD protein	AT1G32210	Response to stress	1.30503e-05	-1.66186	-0.786425	0.0707168
Les.3715.1.S1_at	Solyc07g055290.2.1	Ras-related protein Rab-25 IPR015595 Rab11-related	AT1G06400	Signalling processes	0.00990197	-1.86501	-0.370259	0.181605
Les.3719.1.S1_at	Solyc08g062660.2.1	Ran GTPase binding protein IPR000156 Ran Binding Protein 1	AT5G58590	Signalling processes	0.00539623	-0.554846	-0.581067	-0.172989
Les.372.1.A1_at	Solyc11g064890.1.1	Receptor-like kinase IPR002290 Serine_threonine protein kinase	AT5G41260	Protein synthesis, folding and modification	0.00211018	2.271	0.346672	0.119942
Les.3720.1.S1_at	Solyc07g005560.2.1	Eukaryotic translation initiation factor 5A IPR019769 Translation elongation factor, IF5A, hypusine site	AT1G13950	Protein synthesis, folding and modification	0.000836251	-0.357687	-0.0864421	0.299648
Les.3728.1.S1_at	Solyc11g065280.1.1	Beta-1 3-glucanase IPR000490 Glycoside hydrolase, family 17	AT4G16260	redox processes	0.00876704	0.566778	0.125619	-0.0724118
Les.3729.1.S1_at	Solyc02g086680.2.1	Peptide deformylase-like IPR000181 Formylmethionine deformylase	AT5G14660	redox processes	0.00513918	-0.832273	-0.104681	0.00444334
Les.3733.1.S1_at	Solyc06g049050.2.1	Expansin IPR007112 Expansin 45, endoglucanase-like IPR007117 Pollen allergen_expansin, C-terminal	AT2G40610	cell wall	0.00250354	-3.9461	-1.95457	0.136044
Les.3737.1.A1_at	Solyc07g017780.2.1	H-ATPase IPR006534 ATPase, P-type, plasma-membrane proton-efflux	AT3G42640	transport	0.00921007	1.86947	0.763471	0.101311
Les.3737.1.S1_at	Solyc00g257110.2.1	H-ATPase IPR006534 ATPase, P-type, plasma-membrane proton-efflux	AT3G42640	transport	0.000573405	1.23237	0.699036	0.0268863
Les.3738.1.S1_at	Solyc08g008210.2.1	V-type proton ATPase subunit E IPR002842 ATPase, V1_A1 complex, subunit E	AT4G11150	transport	0.00415945	-1.03602	-0.210003	-0.122382
Les.374.1.S1_at	Solyc10g083280.1.1	30S ribosomal protein S11 IPR018102 Ribosomal S11, conserved site	AT3G11510	Protein synthesis, folding and modification	6.45353e-05	-0.962462	-0.451022	0.0642542
Les.3741.1.A1_at	Solyc05g024320.1.1	Cinnamyl alcohol dehydrogenase IPR002085 Alcohol dehydrogenase superfamily, zinc-containing	AT4G37980	Secondary metabolism	0.00436729	1.23093	0.833358	0.134252
Les.3742.1.S1_at	Solyc11g011030.1.1	Pto-responsive gene 1 protein IPR010399 Tify	AAF72099	unknown	0.00144804	3.06401	2.03059	1.01239
Les.3746.1.S1_at	Solyc03g121800.2.1	Coatomer subunit zeta-1 IPR011012 Longin-like	AT1G60970	transport	0.00592005	-0.866589	-0.142723	0.0100166
Les.3749.1.S1_at	Solyc12g095860.1.1	Cell division protein kinase 2 IPR002290 Serine_threonine protein kinase	AT3G48750	Protein synthesis, folding and modification	0.00226344	-1.637	-0.806895	-0.32115
Les.3750.1.S1_at	Solyc08g066330.1.1	Cell division protein kinase 2 IPR002290 Serine_threonine protein kinase	AT3G48750	Protein synthesis, folding and modification	6.9449e-06	-2.51545	-1.67966	-0.721033
Les.3759.1.S1_at	Solyc01g095150.2.1	Late embryogenesis abundant protein (Fragment) IPR013990 Water Stress and Hypersensitive response	AT2G46140	redox processes	0.00213443	0.942662	0.871363	-0.202344
Les.3773.1.S1_at	Solyc05g050120.2.1	Malic enzyme IPR012302 Malic enzyme, NAD-binding	AT5G11670	metabolism	0.00709571	-0.27141	0.634372	0.837101
Les.3776.1.S1_at	Solyc06g071100.2.1	H-ATPase IPR006534 ATPase, P-type, plasma-membrane proton-efflux	AT5G62670	transport	8.31992e-05	-0.689449	-0.0530497	0.339032
Les.3790.1.S1_at	Solyc10g006580.2.1	50S ribosomal protein L2 IPR002171 Ribosomal protein L2	AT4G36130	Protein synthesis, folding and modification	0.000577132	-0.963094	-0.795943	-0.160691
Les.3813.1.S1_at	N/A	N/A	AT3G25570	metabolism	0.00596141	0.134564	1.18368	1.11286
Les.3813.1.S1_x_at	N/A	N/A	AT3G25570	metabolism	0.00972693	0.243972	1.21221	1.10228
Les.3813.1.S2_at	Solyc05g010420.1.1	S-adenosylmethionine decarboxylase proenzyme IPR018167 S-adenosylmethionine decarboxylase subgroup IPR001985 S-adenosylmethionine decarboxylase	AT3G25570	metabolism	0.00494416	0.0496885	1.01028	0.816979
Les.3814.1.S1_at	Solyc06g051550.2.1	Transcription Factor IPR001092 Basic helix-loop-helix dimerisation region bHLH	AT2G28160	Regulation of transcription	0.00335489	0.572162	0.430947	-0.121596
Les.3818.1.S1_at	Solyc09g089930.1.1	Ethylene responsive transcription factor 1a IPR001471 Pathogenesis-related transcriptional factor and ERF, DNA-binding	AT3G23240	Hormone metabolism	0.00541326	-0.738713	2.61315	2.22169
Les.3820.1.S1_at	Solyc11g028020.1.1	Agamous MADS-box transcription factor IPR002100 Transcription factor, MADS-box IPR002487 Transcription factor, K-box	AT4G09960	Regulation of transcription	0.000132031	0.615603	0.147168	-0.0327976
Les.3822.1.A1_at	Solyc09g015010.2.1	Unknown Protein	--	unknown	0.000225246	1.97865	0.17824	-0.18946
Les.3828.1.S1_at	Solyc11g011330.1.1	Cinnamyl alcohol dehydrogenase IPR002085 Alcohol dehydrogenase superfamily, zinc-containing	AT4G37990	Secondary metabolism	0.00992859	3.41711	3.77385	0.917612
Les.383.1.A1_at	N/A	N/A	BG734677	unknown	0.00025321	0.847182	0.348292	0.0609016
Les.384.1.A1_at	N/A	N/A	TC236694	unknown	0.00556529	-1.60695	-1.0732	-0.514755
Les.387.1.S1_at	Solyc01g109660.2.1	Glycine-rich RNA-binding protein IPR015465 RNA recognition motif, glycine rich protein	AT2G21660	RNA transcription and processing	0.000835505	-1.24002	-0.3232	0.0245477
Les.388.1.S1_at	Solyc01g005210.2.1	Alpha alpha-trehalose-phosphate synthase (UDP-forming) IPR001830 Glycosyl transferase, family 20	AT1G68020	metabolism	0.00436426	-1.87611	-0.764595	-0.152775
Les.3884.1.A1_at	Solyc06g071870.2.1	60S ribosomal protein L17 IPR005721 Ribosomal protein L22_L17, eukaryotic_archaeal	BG631146	unknown	0.00504427	1.05357	0.069306	0.0516333
Les.389.1.A1_at	Solyc11g039830.1.1	Glycyl-tRNA synthetase IPR002315 Glycyl-tRNA synthetase, alpha2 dimer	TC229211	Protein synthesis, folding and modification	0.00636791	-1.36917	-0.284346	-0.0154477
Les.3896.1.S1_at	Solyc01g009590.2.1	A9-like protein (Fragment) IPR003612 Plant lipid transfer protein_seed storage_trypsin-alpha amylase inhibitor	AT5G52160	redox processes	0.00125522	0.55278	0.226232	-0.0331307
Les.390.1.S1_at	Solyc12g062860.1.1	Universal stress protein family protein IPR006016 UspA	TC223693	Protein synthesis, folding and modification	0.001203	-0.0652981	0.643332	0.960628
Les.391.1.S1_s_at	Solyc01g104590.2.1	Ribosomal protein L3 IPR019926 Ribosomal protein L3, conserved site IPR000597 Ribosomal protein L3	AT1G61580	Protein synthesis, folding and modification	4.97878e-06	-1.06375	-0.701669	0.0535609
Les.3924.1.S1_at	Solyc01g095530.2.1	Unknown Protein	AT2G14520	unknown	0.00745676	-2.92908	-1.08358	0.0676299
Les.3927.1.S1_s_at	N/A	N/A	AT5G64140	metabolism	0.000493076	-0.84684	-0.407383	0.107361
Les.3927.2.S1_at	N/A	N/A	AT5G64140	Protein synthesis, folding and modification	0.0047022	-0.638031	-0.530705	0.164627
Les.393.1.S1_at	Solyc12g095910.1.1	Vacuolar processing enzyme-3 IPR001096 Peptidase C13, legumain	AT4G32940	Protein synthesis, folding and modification	0.00259148	-0.599801	-0.177467	0.404579
Les.3934.1.S1_at	Solyc10g084310.1.1	30S ribosomal protein S12 IPR005680 Ribosomal protein S23, eukaryotic_archaeal	AT5G02960	Protein synthesis, folding and modification	9.20012e-06	-1.37132	-0.771136	0.101176
Les.3936.1.S1_at	Solyc08g077710.2.1	60S ribosomal protein L37a IPR002674 Ribosomal protein L37ae	AT3G60245	metabolism	6.30914e-05	-0.982228	-0.637421	-0.0337697
Les.3958.1.A1_at	Solyc04g050930.2.1	Violaxanthin de-epoxidase	AT1G08550	Secondary metabolism	0.0037491	0.736767	0.0207544	-0.0819697
Les.3967.1.S1_at	Solyc06g051400.2.1	Omega-3 fatty acid desaturase IPR005804 Fatty acid desaturase, type 1	AT5G05580	metabolism	0.000976186	0.396944	0.0997376	-0.917839
Les.3971.2.S1_a_at	Solyc04g079970.2.1	Ubiquitin-conjugating enzyme E2 11 IPR000608 Ubiquitin-conjugating enzyme, E2	AT4G36800	Photosynthesis	0.0010772	-1.08847	-0.515945	0.0926424
Les.3985.1.S1_at	N/A	N/A	AT5G05410	Regulation of transcription	0.0042075	1.93708	0.325245	-0.50483
Les.3988.1.A1_at	Solyc04g008120.1.1	Cc-nbs-lrr, resistance protein	AT1G59620	Response to stress	0.00954228	1.11639	0.0336957	-0.055272
Les.3997.1.S1_at	Solyc02g082800.2.1	Ubiquilin-1 IPR015496 Ubiquilin	AT2G17200	Protein degradation	0.0043412	0.725018	0.438263	0.289489
Les.3999.1.S1_at	Solyc05g053440.2.1	60S ribosomal protein L29 IPR002673 Ribosomal protein L29e	AT3G06680	Protein synthesis, folding and modification	6.9675e-05	-0.841931	-0.639995	0.088218
Les.4.1.S1_at	Solyc12g006850.1.1	Potassium channel IPR002110 Ankyrin	AT2G26650	transport	5.94718e-05	1.46904	0.763101	0.0636393
Les.40.1.S1_at	Solyc11g069040.2.1	Lactoylglutathione lyase IPR004361 Glyoxalase I	AT1G08110	amino acid metabolism	0.00103383	-1.31801	-0.236391	0.473519
Les.4001.1.S1_at	Solyc01g009100.2.1	Ribosomal protein L30 IPR000231 Ribosomal protein L30e	AT1G36240	unknown	0.000717577	-0.674539	-0.295332	0.161019
Les.4002.2.S1_at	Solyc10g078960.1.1	60S ribosomal protein L21-like protein IPR001147 Ribosomal protein L21e	AT1G57860	Protein synthesis, folding and modification	1.11523e-07	-1.18102	-0.506645	0.0870372
Les.4006.1.S1_at	Solyc06g007520.2.1	Ribosomal protein L10 IPR001197 Ribosomal protein L10e	AT1G26910	Protein degradation	0.00117147	-0.151928	0.293762	0.467204
Les.4010.1.S1_at	Solyc01g099830.2.1	60S ribosomal protein L22-2 IPR002671 Ribosomal protein L22e	AT3G05560	Protein synthesis, folding and modification	0.00702283	-0.860148	-0.895548	-0.16029
Les.4012.1.S1_at	Solyc08g075700.2.1	60S ribosomal protein L13 IPR001380 Ribosomal protein L13e	AT3G49010	Protein synthesis, folding and modification	1.04508e-07	-0.984098	-0.329722	0.338168
Les.4033.1.A1_at	Solyc09g009640.2.1	U6 snRNA-associated Sm-like protein LSm7 IPR017132 U6 snRNA-associated Sm-like protein LSm7	TC219095	RNA transcription and processing	0.00356254	-0.357256	0.13014	0.150104
Les.4039.1.A1_at	Solyc08g007630.1.1	Cc-nbs-lrr, resistance protein	AT3G14460	Response to stress	4.92751e-05	0.656522	0.277549	-0.0678291
Les.4041.1.A1_at	Solyc09g091110.2.1	Unknown Protein	TC228446	unknown	0.00819805	0.852494	0.114564	0.0867098
Les.4041.1.S1_at	Solyc09g091110.2.1	Unknown Protein	TC228446	unknown	0.00312707	3.22648	2.44005	0.782714
Les.4043.1.S1_at	Solyc09g091110.2.1	Unknown Protein	ES895235	unknown	0.0014107	2.81778	2.36439	0.964892
Les.4045.1.S1_at	Solyc01g060300.1.1	MADS-box transcription factor IPR002100 Transcription factor, MADS-box	ES895235	unknown	0.00164981	2.49108	1.14628	0.231501
Les.4046.1.S1_at	N/A	N/A	AW091778	unknown	0.00919685	3.01392	2.1552	1.19022
Les.4047.1.A1_at	Solyc01g060300.1.1	MADS-box transcription factor IPR002100 Transcription factor, MADS-box	AW091778	unknown	0.00312693	1.40576	0.490347	0.111169
Les.405.2.A1_at	Solyc01g009850.2.1	Unknown Protein	TC233163	unknown	0.00545421	-0.58254	-0.192375	-0.0255117
Les.4050.1.A1_at	Solyc09g007280.2.1	Pto-like, Serine_threonine kinase protein, resistance protein	--	unknown	0.000106331	0.441866	0.0993099	-0.214787
Les.4051.1.S1_at	Solyc00g017530.1.1	Gag-Pol polyprotein	CAN76274	unknown	0.00555934	1.44839	0.0399903	-0.0646421
Les.4053.1.A1_at	N/A	N/A	AW036559	unknown	0.00285014	1.01725	0.30447	0.041309
Les.4053.1.S1_at	N/A	N/A	AW036559	unknown	0.000732065	2.87315	0.572342	0.252958
Les.4056.1.A1_at	N/A	N/A	L24054	unknown	9.77043e-05	0.842245	0.415287	0.0941906
Les.4066.1.A1_at	Solyc09g090250.2.1	Serine_threonine kinase IPR002290 Serine_threonine protein kinase	AW618804	unknown	0.00167801	1.46732	0.20227	0.0615223
Les.4066.1.S1_at	Solyc09g090250.2.1	Serine_threonine kinase IPR002290 Serine_threonine protein kinase	AW618804	unknown	1.82392e-05	1.95246	0.999507	0.450365
Les.4067.1.S1_at	Solyc12g006450.1.1	Aminotransferase-like protein IPR005814 Aminotransferase class-III	AT3G22200	amino acid metabolism	0.000665321	-1.04257	-0.184384	0.622048
Les.4068.1.A1_at	Solyc07g008610.1.1	ATP-binding cassette protein IPR003439 ABC transporter-like	AT3G54540	transport	0.00962725	0.464997	1.21036	1.70341
Les.4070.1.S1_at	Solyc01g105330.2.1	Methyl binding domain protein IPR016177 DNA-binding, integrase-type	L24007	unknown	0.00589798	1.3019	0.24191	-0.0221497
Les.4073.1.S1_at	Solyc06g060110.2.1	Amino acid permease IPR013057 Amino acid transporter, transmembrane	AT1G77380	transport	0.00154231	-1.7157	-0.0889103	0.810521
Les.4077.1.S1_at	Solyc04g058150.2.1	Type 2 metallothionein IPR000347 Plant metallothionein, family 15	AAB04674	unknown	0.00651675	-2.63079	-1.52353	0.0562667
Les.4081.1.S1_at	Solyc01g099670.2.1	40S ribosomal protein S10-like IPR005326 Plectin_S10, N-terminal	TC237628	Protein synthesis, folding and modification	0.00149468	-0.487527	-0.300286	0.0702696
Les.4086.1.S1_at	Solyc09g005720.2.1	60S ribosomal protein L23a IPR001014 Ribosomal protein L23_L25, conserved site	AT2G39460	unknown	2.48753e-07	-1.18487	-0.692796	0.0133855
Les.409.1.S1_at	Solyc02g093630.2.1	Uncharacterized membrane protein At3g27390	TC234492	unknown	0.00777723	-1.00216	-0.0823016	0.132419
Les.409.3.S1_at	Solyc02g093630.2.1	Uncharacterized membrane protein At3g27390	AT3G27390	unknown	0.0069141	-1.01603	0.30685	0.229515
Les.4090.1.S1_at	Solyc11g071790.1.1	Unknown Protein	AT1G08480	unknown	0.000302863	-0.89997	0.351554	0.511397
Les.4090.2.A1_at	Solyc11g071790.1.1	Unknown Protein	AT1G08480	unknown	0.000343455	-0.834909	0.369374	0.459848
Les.4096.1.S1_at	Solyc06g072590.2.1	Unknown Protein	AT5G50810	Protein synthesis, folding and modification	0.000102195	-1.17463	-0.226081	0.251206
Les.4097.1.A1_at	Solyc06g053830.2.1	Auxin responsive protein IPR003311 AUX_IAA protein	AT4G14550	Regulation of transcription	0.00539913	0.0231183	-0.253891	-0.62131
Les.4105.1.A1_at	N/A	N/A	BG735198	unknown	0.00503349	0.429972	0.116426	0.0349271
Les.4114.1.A1_at	Solyc08g062800.2.1	ATP-dependent RNA helicase eIF4A IPR011545 DNA_RNA helicase, DEAD_DEAH box type, N-terminal	AT3G13920	Protein synthesis, folding and modification	0.000355557	1.05988	0.42381	-0.0511082
Les.4121.1.A1_at	N/A	N/A	BG735218	unknown	1.15964e-05	4.58937	1.8	0.392676
Les.4123.1.A1_at	N/A	N/A	BG735221	unknown	0.000846721	2.2001	0.2183	-0.131768
Les.4125.1.A1_at	N/A	N/A	TC240285	unknown	0.000939001	0.889386	0.129523	-0.138894
Les.4126.1.A1_at	N/A	N/A	BG735232	unknown	0.006743	1.99711	0.227116	0.10115
Les.4130.1.A1_at	N/A	N/A	BG735237	unknown	0.00460131	1.22685	0.194738	-0.225081
Les.4141.1.A1_at	Solyc03g093470.2.1	Acid phosphatase IPR010028 Acid phosphatase, plant	AT5G51260	redox processes	0.000367596	0.846129	0.614589	-0.078944
Les.4146.1.S1_at	Solyc02g070320.2.1	40S ribosomal protein S4-like protein IPR000876 Ribosomal protein S4e	AT5G58420	Protein synthesis, folding and modification	8.22159e-05	-0.728054	0.0657878	0.311296
Les.4150.1.S1_at	Solyc08g078700.2.1	Heat shock protein 22 IPR002068 Heat shock protein Hsp20	AT4G25200	Protein synthesis, folding and modification	1.0718e-07	5.88183	4.31038	1.18362
Les.4157.1.S1_at	Solyc06g073420.2.1	Myo-inositol transporter 2 IPR003663 Sugar_inositol transporter	AT4G33865	Protein synthesis, folding and modification	1.01574e-05	-1.09741	-0.541329	0.0824769
Les.4158.1.S1_at	Solyc08g081190.2.1	Aquaporin 1 IPR012269 Aquaporin	AT1G01620	transport	0.0014733	-0.576016	0.470747	0.724089
Les.416.1.A1_at	Solyc07g007050.1.1	Unknown Protein	TC234133	unknown	0.00578885	0.875288	0.29281	-0.285182
Les.417.1.S1_at	Solyc04g078200.2.1	Gibberellin-regulated family protein IPR003854 Gibberellin regulated protein	AT5G59845	Hormone metabolism	0.00134239	-4.69298	-4.83184	-0.828392
Les.419.1.S1_at	Solyc06g005060.2.1	Elongation factor 1-alpha IPR004539 Translation elongation factor EF1A, eukaryotic and archaeal IPR000795 Protein synthesis factor, GTP-binding	AT5G60390	Protein synthesis, folding and modification	0.00113105	-0.51431	-0.030985	0.0520848
Les.419.2.S1_at	Solyc06g009970.2.1	Elongation factor 1-alpha IPR004539 Translation elongation factor EF1A, eukaryotic and archaeal IPR000795 Protein synthesis factor, GTP-binding	AT5G60390	Protein synthesis, folding and modification	5.25614e-05	-0.67723	-0.391316	0.0704099
Les.4219.1.S1_at	Solyc08g076340.2.1	40S ribosomal protein S30-like IPR006846 Ribosomal protein S30	AT5G56670	Protein synthesis, folding and modification	0.0077185	-0.362847	-0.106116	0.177999
Les.422.1.S1_at	Solyc01g103710.2.1	Fe_S biogenesis protein nfuA IPR001075 NIF system FeS cluster assembly, NifU, C-terminal	AT5G49940	Protein synthesis, folding and modification	0.000950372	0.454801	-0.060249	-0.309334
Les.4229.2.S1_at	Solyc06g060720.2.1	Peroxisomal biogenesis factor 19 IPR006708 Pex19 protein	AT5G17550	unknown	0.00819605	-0.587333	-0.244919	0.0638579
Les.4229.3.A1_at	Solyc06g060720.2.1	Peroxisomal biogenesis factor 19 IPR006708 Pex19 protein	TC226809	unknown	0.00412288	-0.477972	-0.125128	0.104598
Les.424.1.S1_at	Solyc08g076220.2.1	Phosphoribulokinase_uridine kinase IPR006083 Phosphoribulokinase_uridine kinase	AT1G32060	Photosynthesis	0.00299461	-3.81108	-2.59497	-1.35207
Les.424.2.S1_at	Solyc08g076220.2.1	Phosphoribulokinase_uridine kinase IPR006083 Phosphoribulokinase_uridine kinase	AT1G32060	Photosynthesis	0.00331266	-3.46505	-2.73086	-1.4534
Les.4243.1.S1_at	Solyc05g052140.2.1	ATP synthase subunit delta_apos, mitochondrial IPR001469 ATPase, F1 complex, delta_epsilon subunit	AT5G47030	energy	0.000456403	-0.685403	0.274138	0.396006
Les.4248.2.S1_at	Solyc02g031860.2.1	Serine_threonine protein kinase IPR002290 Serine_threonine protein kinase	AT1G79570	Protein synthesis, folding and modification	0.00691908	-0.451975	0.448331	0.359995
Les.4258.1.A1_at	Solyc07g055160.2.1	Lipase (Fragment) IPR002921 Lipase, class 3	TC235711	unknown	0.0036212	-0.442381	-0.629508	-1.19014
Les.4258.2.S1_at	Solyc05g054580.2.1	60S acidic ribosomal protein P0 IPR001790 Ribosomal protein L10	TC218146	Protein synthesis, folding and modification	0.00418023	-0.756123	-0.391892	-0.00385166
Les.4268.1.S1_at	Solyc10g078490.1.1	Aquaporin IPR000425 Major intrinsic protein	AT3G04090	transport	9.42577e-05	0.163494	1.7345	2.01745
Les.4272.2.S1_at	Solyc04g051130.1.1	Unknown Protein	CAO23297	unknown	0.000602876	3.69545	1.16553	0.282891
Les.4272.3.S1_at	N/A	N/A	TC219699	unknown	0.00291408	4.11322	2.00175	0.952843
Les.4274.1.S1_at	Solyc06g064820.2.1	GDSL esterase_lipase At1g71691 IPR001087 Lipase, GDSL	TC220881	redox processes	0.006432	1.6151	0.0412765	-0.264068
Les.428.1.S1_at	Solyc03g082500.2.1	Calcium dependent protein kinase-like protein IPR002290 Serine_threonine protein kinase	AT5G24430	Protein synthesis, folding and modification	0.000214927	2.15283	1.37506	0.199651
Les.4285.1.S1_s_at	Solyc10g080710.1.1	Asparaginyl-tRNA synthetase 2 IPR004522 Asparaginyl-tRNA synthetase, class IIb	AT1G70980	Protein synthesis, folding and modification	0.00155912	-1.31823	-0.0883635	0.601884
Les.4290.1.S1_at	Solyc01g073690.2.1	V-type ATP synthase subunit D IPR002699 ATPase, V1_A1 complex, subunit D	AT3G58730	transport	0.00554741	-0.067854	0.29809	0.289902
Les.4294.1.S1_at	Solyc08g077720.2.1	60S ribosomal protein L37a IPR002674 Ribosomal protein L37ae	AT3G10950	Protein synthesis, folding and modification	1.41037e-07	-1.0903	-0.553481	-0.0740579
Les.4295.1.S1_at	Solyc10g078660.1.1	60S ribosomal protein L24 IPR000988 Ribosomal protein L24e	AT2G44860	Protein synthesis, folding and modification	0.000240129	-0.953076	-0.789333	-0.0832509
Les.4300.1.A1_at	Solyc08g067030.2.1	Os01g0611000 protein (Fragment) IPR006946 Protein of unknown function DUF642	TC218887	unknown	0.00248456	-5.45968	-3.16937	-0.68334
Les.4308.1.S1_at	Solyc06g072480.1.1	Knotted-like homeobox protein IPR005541 KNOX2	AT1G14760	unknown	0.00264961	0.874705	-0.0919796	-0.308311
Les.4312.2.S1_at	Solyc08g074480.1.1	Cortical cell-delineating protein IPR013770 Plant lipid transfer protein and hydrophobic protein, helical	AT3G27110	redox processes	0.00380908	-5.50475	-3.39111	-0.822138
Les.4313.1.S1_at	Solyc05g054810.2.1	60S ribosomal protein L35 IPR001854 Ribosomal protein L29	AT5G02610	Protein synthesis, folding and modification	5.67281e-06	-0.873427	-0.431261	0.134797
Les.433.1.A1_at	Solyc10g081130.1.1	Proteasome subunit alpha type IPR001353 Proteasome, subunit alpha_beta	TC222256	Protein degradation	0.00678874	-0.376059	0.0114024	0.126788
Les.433.2.S1_at	Solyc10g081130.1.1	Proteasome subunit alpha type IPR001353 Proteasome, subunit alpha_beta	AT2G27020	Protein degradation	0.00638787	-0.612522	-0.113583	0.0316927
Les.4335.1.S1_at	Solyc00g010520.1.1	Unknown Protein	AT2G45180	unknown	0.00117069	1.11253	0.0842338	-0.161537
Les.4335.2.S1_at	Solyc07g061720.2.1	Gibberellin 2-oxidase IPR005123 Oxoglutarate and iron-dependent oxygenase	ABO27635	Hormone metabolism	2.89561e-05	0.420971	0.00187368	-0.357849
Les.4337.1.A1_at	Solyc08g005550.2.1	Alternative oxidase IPR002680 Alternative oxidase	AT3G22370	energy	0.00869512	0.364244	0.21925	-0.0291572
Les.4338.1.S1_at	Solyc03g098050.2.1	Calmodulin 3 protein IPR011992 EF-Hand type	AT3G43810	Signalling processes	0.00804978	-1.45053	-0.669098	-0.202832
Les.4340.1.S1_at	Solyc08g061850.2.1	Ribosomal protein IPR005703 Ribosomal protein S3, eukaryotic_archaeal	AT5G35530	redox processes	3.12258e-07	-0.897986	-0.382554	0.0666964
Les.4342.1.S1_at	Solyc08g006890.2.1	Tubulin alpha-3 chain IPR002452 Alpha tubulin	AT4G14960	cell organization	0.000691397	-0.714297	-0.264469	-0.028676
Les.4345.1.S1_at	Solyc02g070990.1.1	Chlorophyll a_b binding protein IPR001344 Chlorophyll A-B binding protein	AT1G29930	Photosynthesis	0.00599028	-3.29504	-2.54033	-1.08242
Les.4348.1.S1_at	Solyc05g007560.2.1	60S ribosomal protein L34 IPR008195 Ribosomal protein L34e	AT1G26880	Protein synthesis, folding and modification	2.89533e-05	-0.854754	-0.380654	0.115703
Les.435.1.S1_at	Solyc05g050130.2.1	Acidic chitinase IPR001223 Glycoside hydrolase, family 18, catalytic domain	AT5G24090	Response to stress	0.000303931	-2.0624	0.0680315	1.76295
Les.4352.1.S1_at	Solyc06g069080.2.1	Calmodulin-binding protein MPCBP IPR011990 Tetratricopeptide-like helical	AT1G48830	Protein synthesis, folding and modification	3.51621e-06	-0.953784	-0.544016	0.104396
Les.4355.2.A1_at	Solyc04g079940.2.1	NAC domain protein IPR003441 protein	TC231699	unknown	0.00542763	-1.68259	-0.0932416	0.422327
Les.4362.1.A1_at	Solyc05g056620.1.1	Myocyte-specific enhancer factor 2D IPR002100 Transcription factor, MADS-box IPR002487 Transcription factor, K-box	AT1G69120	Regulation of transcription	0.00624544	1.35182	0.320023	0.199415
Les.4372.1.S1_at	Solyc02g082260.2.1	Hydroxy-methylglutaryl-coenzyme A reductase IPR004554 Hydroxymethylglutaryl-CoA reductase, class I, catalytic	AT1G76490	Secondary metabolism	4.7372e-05	1.69823	0.610219	-0.405548
Les.4373.1.S1_at	Solyc01g108250.2.1	Vacuolar import and degradation protein VID27 IPR013863 Vacuolar import and degradation, Vid27-related	AT3G19240	Development	2.10336e-05	2.02439	1.3593	0.277686
Les.4377.1.S1_at	Solyc06g009210.2.1	Ribosomal protein L19 IPR000196 Ribosomal protein L19_L19e	AT3G16780	Protein synthesis, folding and modification	1.26035e-05	-0.764776	-0.395081	0.113019
Les.4377.2.S1_at	Solyc06g009210.2.1	Ribosomal protein L19 IPR000196 Ribosomal protein L19_L19e	AT1G02780	Protein synthesis, folding and modification	0.000134653	-1.07294	-0.864791	-0.103159
Les.4381.1.S1_at	Solyc03g121330.2.1	60S ribosomal protein L28 IPR002672 Ribosomal protein L28e	AT2G19730	Protein synthesis, folding and modification	1.57227e-05	-1.06032	-0.785887	0.0212757
Les.4386.1.S1_at	N/A	N/A	AAB93772	unknown	0.00172036	-0.891666	-0.503247	0.059965
Les.4386.2.S1_at	N/A	N/A	TC225912	unknown	0.0037899	-1.40556	-0.649595	-0.19867
Les.4388.1.S1_at	Solyc07g020860.2.1	Peroxiredoxin IPR013740 Redoxin	AT1G65980	redox processes	0.000510843	-0.416226	0.488915	0.623017
Les.439.1.S1_at	Solyc12g099330.1.1	Unknown Protein	AT3G06680	Protein synthesis, folding and modification	0.00100753	-1.12077	-0.756672	-0.256664
Les.4396.1.S1_at	Solyc12g040480.1.1	cDNA clone J013084C05 full insert sequence	AT1G48635	unknown	0.00435461	-1.01726	-0.715061	-0.0838367
Les.4397.1.S1_at	Solyc06g059870.1.1	Unknown Protein	TC237618	Protein synthesis, folding and modification	7.33221e-05	-4.97261	-2.70489	0.44265
Les.4397.2.A1_at	Solyc06g059870.1.1	Unknown Protein	TC237618	Protein synthesis, folding and modification	0.000191752	-3.60898	-2.00559	0.601168
Les.4398.1.A1_at	N/A	N/A	BG629416	unknown	0.00499827	1.06869	0.352146	-0.124608
Les.4399.1.A1_at	Solyc01g007610.2.1	30S ribosomal protein S3 chloroplastic IPR005704 Ribosomal protein S3, bacterial	ATCG01310	Protein synthesis, folding and modification	0.00324316	-0.386425	0.129144	0.350323
Les.4399.2.S1_at	Solyc00g036540.1.1	50S ribosomal protein L2 chloroplastic IPR002171 Ribosomal protein L2	ATCG01310	unknown	0.000297195	-1.18737	0.287649	0.976222
Les.44.1.S1_at	Solyc02g079250.2.1	3_apos(2_apos) 5_apos-bisphosphate nucleotidase-like protein IPR000760 Inositol monophosphatase	AT5G17230	Secondary metabolism	9.16496e-05	1.2052	0.698714	0.0123001
Les.4403.1.A1_at	N/A	N/A	TC224588	unknown	0.00437435	0.31459	-0.135766	-0.216357
Les.4406.1.A1_at	N/A	N/A	TC233297	unknown	0.0048092	-0.436963	0.690163	0.454036
Les.4411.1.S1_s_at	Solyc02g089200.2.1	MADS-box transcription factor IPR002100 Transcription factor, MADS-box IPR002487 Transcription factor, K-box	AT5G15800	Regulation of transcription	0.00997852	0.992843	0.291262	-0.0890233
Les.4413.1.A1_at	N/A	N/A	TC235227	unknown	0.00669122	2.27789	1.61848	1.21483
Les.4426.2.S1_s_at	Solyc06g076140.2.1	Metallothionein-like protein IPR000347 Plant metallothionein, family 15	CAA92652	unknown	0.000237082	-1.28829	0.300494	0.652026
Les.4427.2.S1_at	Solyc03g025520.2.1	60S ribosomal protein L36 IPR000509 Ribosomal protein L36e	AT2G37600	Protein synthesis, folding and modification	1.6872e-05	-0.838759	-0.661209	-0.0347226
Les.4428.1.S1_a_at	Solyc02g086820.2.1	Carbonic anhydrase IPR015892 Carbonic anhydrase, prokaryotic-like, conserved site	AT3G01500	Photosynthesis	0.00543557	-0.805368	-3.15735	-3.96529
Les.4428.1.S1_at	Solyc02g086820.2.1	Carbonic anhydrase IPR015892 Carbonic anhydrase, prokaryotic-like, conserved site	AT3G01500	metabolism	4.4058e-06	0.798441	-1.81515	-3.94521
Les.4428.3.S1_at	N/A	N/A	TC217296	unknown	0.00454129	0.250936	-0.0442725	-0.401482
Les.4430.1.S1_at	Solyc01g066840.2.1	40S ribosomal protein S21 IPR001931 Ribosomal protein S21e	AT5G27700	Photosynthesis	1.80366e-06	-0.847056	-0.287197	0.196992
Les.4436.1.S1_at	Solyc06g082140.2.1	Unknown Protein IPR007836 Ribosomal protein L41	TC228872	unknown	3.90389e-07	-1.48626	-0.70232	-0.0540976
Les.4436.2.S1_at	Solyc12g043160.1.1	Unknown Protein IPR015157 Translation machinery associated TMA7	TC229163	Protein synthesis, folding and modification	0.000479851	-0.843673	-0.391008	0.0279189
Les.4437.3.A1_at	Solyc09g007560.2.1	50S ribosomal protein L5 IPR002132 Ribosomal protein L5	TC234987	Protein synthesis, folding and modification	0.00379828	-1.63033	-1.08388	-0.82282
Les.4442.1.S1_s_at	Solyc06g074790.1.1	Histone H2B IPR000558 Histone H2B	AT1G07790	DNA synthesis and chromatin structure	0.00332848	-2.16102	-0.611171	0.081386
Les.445.1.S1_at	Solyc05g053670.2.1	60S ribosomal protein L13a-like protein IPR005755 Ribosomal protein L13, eukaryotic_archaeal	AT5G48760	Protein synthesis, folding and modification	1.52255e-05	-0.747384	-0.340398	0.122062
Les.4461.1.S1_s_at	Solyc06g069430.2.1	MADS box transcription factor IPR002487 Transcription factor, K-box	AT5G60910	Regulation of transcription	0.00111543	-0.936824	-0.978861	0.333965
Les.4482.1.S1_at	Solyc09g059040.2.1	Alcohol dehydrogenase zinc-containing IPR002085 Alcohol dehydrogenase superfamily, zinc-containing	AT4G13010	unknown	0.00010471	0.0661666	1.19016	1.71442
Les.4484.1.S1_at	Solyc10g086020.1.1	30S ribosomal protein S12 IPR005680 Ribosomal protein S23, eukaryotic_archaeal	AT5G02960	transport	1.87921e-06	-0.968098	-0.646591	-0.0461904
Les.4488.1.S1_at	Solyc09g008670.2.1	Threonine ammonia-lyase biosynthetic IPR000634 Serine_threonine dehydratase, pyridoxal-phosphate-binding site IPR005787 Threonine dehydratase I	AT3G10050	amino acid metabolism	3.33408e-06	8.71554	6.49536	2.90681
Les.449.1.A1_at	Solyc07g006920.2.1	Os06g0207500 protein (Fragment) IPR004253 Protein of unknown function DUF231, plant	TC238940	unknown	0.00711359	-1.1531	-0.0761913	-0.259083
Les.4493.2.A1_at	Solyc02g091580.2.1	Oligopeptidase A IPR001567 Peptidase M3A and M3B, thimet_oligopeptidase F	TC240220	Protein degradation	1.18668e-06	-0.877129	-0.426548	-0.0858716
Les.4494.1.S1_at	Solyc06g007220.2.1	Unknown Protein IPR007836 Ribosomal protein L41	TC240462	unknown	0.000597177	-0.820152	-0.495125	0.0518383
Les.4495.1.S1_at	Solyc01g080220.2.1	Dienelactone hydrolase family protein IPR002925 Dienelactone hydrolase	AT3G23600	redox processes	0.00413567	0.267307	1.1093	1.22799
Les.4503.1.A1_at	Solyc10g081310.1.1	Histidine triad (HIT) protein protein	AT3G56490	Protein degradation	0.00618187	-2.50997	-1.38133	0.000901812
Les.4503.2.S1_at	Solyc10g081310.1.1	Histidine triad (HIT) protein protein	AT3G56490	Protein degradation	0.000533887	-2.2313	-1.55545	-0.179284
Les.4504.1.A1_at	N/A	N/A	TC234799	unknown	0.00463802	-1.79284	-1.18994	-0.854637
Les.4505.2.A1_at	Solyc01g103450.2.1	Chaperone DnaK IPR012725 Chaperone DnaK	TC236820	Response to stress	0.0012742	-0.0539615	-0.199893	-0.506126
Les.4505.3.S1_at	Solyc01g103450.2.1	Chaperone DnaK IPR012725 Chaperone DnaK	AT5G49910	Response to stress	0.000648463	-0.0737776	-0.41729	-0.791406
Les.4506.1.S1_at	Solyc10g047650.1.1	p8MTCP1 IPR010625 CHCH	AT5G64400	unknown	0.00540422	-0.0216951	0.659051	0.602428
Les.4509.2.S1_at	Solyc01g079420.2.1	Cytochrome c oxidase subunit VC family protein IPR008432 Cytochrome c oxidase subunit Vc	AT5G61310	energy	0.00380021	-0.217989	0.587258	0.578599
Les.4510.1.S1_at	Solyc02g069850.2.1	40S ribosomal protein S25-1 IPR004977 Ribosomal protein S25	AT2G21580	Protein synthesis, folding and modification	9.10734e-06	-0.668208	-0.45227	0.107308
Les.4515.1.A1_a_at	N/A	N/A	TC236600	unknown	0.000869097	-0.638981	0.214487	0.673169
Les.4515.1.A1_at	N/A	N/A	TC236600	unknown	0.00577425	-0.77902	-0.236427	-0.14858
Les.4515.2.S1_at	N/A	N/A	AT3G12587	unknown	0.000849169	-0.951461	-0.626203	-0.253315
Les.4516.1.S1_at	Solyc11g039840.1.1	Ubiquinol-cytochrome c reductase iron-sulfur subunit IPR005805 Rieske iron-sulphur protein, C-terminal	AT5G13430	energy	0.000595194	-0.182329	0.414694	0.52839
Les.452.1.S1_at	Solyc03g114950.2.1	Lipid a export ATP-binding_permease protein msba IPR001140 ABC transporter, transmembrane region	AT5G39040	transport	0.00246634	-1.44494	0.199999	0.751953
Les.4520.1.S1_at	Solyc02g065770.2.1	COBRA-like protein 4 IPR017391 COBRA-like	AT5G60920	cell wall	0.00161061	-2.44009	-2.14156	-0.631876
Les.4528.1.A1_at	Solyc08g074680.2.1	Polyphenol oxidase IPR002227 Tyrosinase	CAG25740	redox processes	0.000960703	1.33009	0.409611	-0.233669
Les.4536.1.S1_at	Solyc02g090110.2.1	Receptor-like kinase IPR002290 Serine_threonine protein kinase	AT2G23450	Protein synthesis, folding and modification	2.48614e-06	1.85637	1.01659	0.0178768
Les.4539.1.S1_at	Solyc06g075830.1.1	Histone H4 IPR001951 Histone H4	AT5G59970	DNA synthesis and chromatin structure	0.00840438	-1.12033	-0.647259	-0.377503
Les.4539.2.S1_at	N/A	N/A	AT5G59970	unknown	0.00888768	-1.66555	-1.133	-0.644192
Les.4541.1.S1_at	Solyc06g065480.2.1	Protein tyrosine phosphatase non-receptor type 6 IPR000242 Protein-tyrosine phosphatase, receptor_non-receptor type	AT1G71860	Protein degradation	0.000156187	-0.767485	-0.0907712	0.3698
Les.4542.1.A1_at	Solyc09g009940.2.1	Signal recognition particle protein IPR004780 Signal recognition particle, SRP	AT5G03940	Protein synthesis, folding and modification	0.00111872	0.887214	0.120113	-0.0342136
Les.4545.1.S1_at	Solyc05g009160.2.1	Chaperone protein dnaJ 15 IPR003095 Heat shock protein DnaJ	AT1G68370	Response to stress	0.0010225	1.11396	0.738457	0.21261
Les.4548.1.S1_at	Solyc06g053450.2.1	IQ-domain 10 (Fragment) IPR000048 IQ calmodulin-binding region	AT3G59690	Signalling processes	0.000640256	0.8229	0.304265	0.0182724
Les.455.1.A1_at	Solyc08g007220.2.1	Nuclear RNA binding protein (Fragment) IPR006861 Hyaluronan_mRNA binding protein	TC238751	RNA transcription and processing	0.00301278	-0.416945	-0.103932	0.104637
Les.4558.1.S1_at	Solyc01g020440.2.1	Replication factor C subunit 5 IPR019483 DNA polymerase III, clamp-loader complex, subunit E, C-terminal	AT5G27740	DNA synthesis and chromatin structure	0.0049857	-1.97966	-1.87832	-0.474208
Les.4569.1.S1_at	Solyc02g068480.2.1	Ubiquitin carboxyl-terminal hydrolase family protein IPR001394 Peptidase C19, ubiquitin carboxyl-terminal hydrolase 2	AT4G22285	Protein degradation	0.00145012	0.785661	-0.259618	-0.433125
Les.457.1.S1_at	Solyc01g104190.2.1	Unknown Protein	AT1G60870	unknown	0.000159816	-1.4613	-0.638847	0.0649041
Les.457.2.A1_at	Solyc01g104190.2.1	Unknown Protein	TC225218	unknown	0.00573557	-1.71158	-0.175039	0.0337171
Les.4578.1.S1_at	Solyc00g007270.2.1	Translation initiation factor IPR002769 Translation initiation factor IF6	AT3G55620	Protein synthesis, folding and modification	0.000383434	-0.726976	-0.257265	0.145795
Les.4579.1.S1_at	Solyc12g098680.1.1	Eukaryotic translation initiation factor 3 subunit 3 IPR000555 Mov34_MPN_PAD-1	AT1G10840	Protein synthesis, folding and modification	0.00536588	-1.72071	-1.25334	-0.375929
Les.459.1.A1_at	Solyc00g084870.2.1	TCP family transcription factor IPR005333 Transcription factor, TCP	TC241831	unknown	0.00616197	-1.56236	-0.877423	-0.21895
Les.4590.1.S1_at	Solyc08g005490.2.1	Dehydration-responsive protein-like IPR004159 Protein of unknown function DUF248, methyltransferase putative	AT1G31850	Response to stress	0.00156998	-2.25683	-1.48454	-0.303014
Les.4594.1.S1_at	Solyc06g006080.2.1	Phosphomethylpyrimidine synthase IPR002817 Thiamine biosynthesis protein ThiC	AT2G29630	metabolism	0.00121039	-4.07391	-3.83636	-1.73042
Les.4595.1.S1_at	Solyc01g101040.2.1	ATP-citrate lyase A-3 IPR016102 Succinyl-CoA synthetase-like	AT1G09430	metabolism	0.00219457	-1.11087	-0.547821	-0.0294897
Les.4598.1.S1_at	Solyc11g005920.1.1	NAC domain protein IPR003441 protein	AT5G09330	Development	0.00139622	-1.29975	-0.736197	0.222874
Les.4599.1.S1_at	Solyc01g100570.2.1	Nucleolar protein IPR002687 Pre-mRNA processing ribonucleoprotein, binding region	AT1G56110	Regulation of transcription	0.00673079	-0.563345	-0.715584	0.418518
Les.4607.1.S1_at	Solyc10g074790.1.1	Auxin efflux carrier family protein IPR004776 Auxin efflux carrier	AT5G01990	transport	0.00109691	0.73848	-0.0308459	-0.573402
Les.4610.1.S1_at	Solyc09g075290.2.1	Ribosomal protein L18 IPR000039 Ribosomal protein L18e	AT3G05590	Protein synthesis, folding and modification	0.00729124	-0.899311	-0.60731	-0.160597
Les.4620.1.S1_at	Solyc08g083250.2.1	Purple acid phosphatase IPR008963 Purple acid phosphatase-like, N-terminal	AT5G50400	redox processes	0.00489946	0.750833	0.822007	0.297056
Les.4622.1.S1_at	Solyc09g090200.2.1	Serine_threonine-protein kinase 38 IPR002290 Serine_threonine protein kinase	AT4G14350	Protein synthesis, folding and modification	0.0010472	0.221914	0.0413777	-0.258942
Les.4623.1.S1_at	Solyc01g102520.2.1	MLO-like protein 1 IPR004326 Mlo-related protein	AT2G02370	unknown	5.65597e-05	2.54879	1.91949	0.8646
Les.464.1.A1_at	Solyc01g005250.2.1	Aspartate-semialdehyde dehydrogenase IPR005986 Aspartate-semialdehyde dehydrogenase, bacterial	TC222900	amino acid metabolism	0.00898133	-1.60012	-1.59447	-0.812276
Les.4644.1.S1_at	Solyc11g071270.1.1	Class E vacuolar protein-sorting machinery protein HSE1 IPR018205 VHS subgroup	AT4G32760	transport	0.000145702	1.21131	0.76494	-0.0294511
Les.4645.1.S1_at	Solyc10g080710.1.1	Asparaginyl-tRNA synthetase 2 IPR004522 Asparaginyl-tRNA synthetase, class IIb	AT1G70980	Protein synthesis, folding and modification	0.00129293	-0.766741	-0.428315	0.188145
Les.4649.1.S1_at	N/A	N/A	ABK94808	unknown	0.00301585	1.90015	1.02707	0.224951
Les.4649.1.S1_s_at	N/A	N/A	ABK94808	unknown	0.00875121	2.00428	1.34066	0.409391
Les.4655.1.S1_at	Solyc02g081880.2.1	Molybdenum cofactor sulfurase protein-like IPR005303 MOSC, N-terminal beta barrel	AT1G30910	unknown	0.0088666	-0.959938	-0.393842	0.353286
Les.4658.1.S1_at	Solyc03g120930.1.1	Avr9_Cf-9 rapidly elicited protein 146	AT1G52140	unknown	0.000538187	2.86701	2.69174	0.32223
Les.466.1.S1_at	Solyc07g005050.2.1	60S ribosomal protein L39 IPR000077 Ribosomal protein L39e	AT4G31985	Protein synthesis, folding and modification	0.000264972	-0.510793	-0.316595	0.0706381
Les.4661.1.S1_at	Solyc09g061620.2.1	Vesicle-associated membrane protein 7B IPR001388 Synaptobrevin	AT2G32670	transport	4.0433e-07	2.11179	1.18575	0.3494
Les.4666.1.S1_at	Solyc03g025550.2.1	Signal peptide peptidase family protein IPR007369 Peptidase A22B, signal peptide peptidase	AT4G33410	Protein degradation	0.00162291	-0.84589	-0.242551	0.0515374
Les.4669.1.S1_at	Solyc09g014320.2.1	Ribosomal RNA large subunit methyltransferase J family protein IPR015507 Ribosomal RNA methyltransferase J	AT5G01230	Protein synthesis, folding and modification	0.000206225	-0.67159	0.481334	0.800688
Les.4671.1.S1_at	Solyc04g078680.2.1	RING-finger protein-like IPR018957 Zinc finger, C3HC4 RING-type	AT1G45180	Protein degradation	0.000230798	1.14391	0.64753	0.067002
Les.4673.1.S1_at	Solyc04g007880.2.1	Serine_threonine-protein kinase receptor IPR002290 Serine_threonine protein kinase	AT1G70740	Signalling processes	0.00989878	0.723165	0.45584	-0.23973
Les.468.1.S1_at	Solyc06g071680.2.1	Histone deacetylase IPR003084 Histone deacetylase	AT5G63110	Regulation of transcription	0.00999481	-0.960268	-0.265048	0.0513457
Les.468.3.A1_at	Solyc06g071680.2.1	Histone deacetylase IPR003084 Histone deacetylase	TC236647	Regulation of transcription	0.00866829	-1.30446	-0.266344	0.148116
Les.4685.1.S1_at	Solyc06g073580.2.1	1-aminocyclopropane-1-carboxylate oxidase 1 IPR005123 Oxoglutarate and iron-dependent oxygenase	AT5G24530	Hormone metabolism	0.00871233	0.659441	0.222886	-0.0382735
Les.4688.1.S1_at	Solyc05g007250.2.1	Ribosomal protein IPR001912 Ribosomal protein S4	AT5G39850	Protein synthesis, folding and modification	2.5153e-05	-0.800332	-0.37007	0.0867931
Les.4689.1.S1_at	Solyc06g067970.1.1	Os07g0419800 protein (Fragment) IPR012866 Protein of unknown function DUF1644	AT3G24740	unknown	0.00332645	1.3426	1.12896	0.248103
Les.4690.1.S1_at	Solyc08g048240.2.1	FolD bifunctional protein IPR000672 Tetrahydrofolate dehydrogenase_cyclohydrolase	AT2G38660	metabolism	0.00699732	-1.39823	-1.1118	-0.577935
Les.4695.1.S1_at	Solyc01g107910.2.1	Caffeoyl CoA 3-O-methyltransferase IPR002935 O-methyltransferase, family 3	AT4G34050	Secondary metabolism	0.000399414	2.01321	1.25677	0.430687
Les.4699.1.S1_at	Solyc07g066440.2.1	Peptidase trypsin-like serine and cysteine proteases (Fragment) IPR009003 Peptidase, trypsin-like serine and cysteine	AT5G45030	unknown	0.00992132	-1.77207	-0.235951	0.102138
Les.4703.1.S1_at	Solyc10g080940.1.1	Tubulin beta chain IPR002453 Beta tubulin	AT5G12250	cell organization	0.00424322	-3.45971	-2.40076	-1.05362
Les.4704.1.S1_at	Solyc01g028900.2.1	1-deoxy-D-xylulose-5-phosphate synthase IPR005475 Transketolase, central region	AT3G13450	amino acid metabolism	0.0013429	-0.0867575	0.415381	0.65166
Les.4710.1.S1_at	Solyc12g040790.1.1	Menaquinone biosynthesis methyltransferase ubiE IPR013216 Methyltransferase type 11	AT1G48600	metabolism	0.00510005	-6.23706	-5.8605	-2.08477
Les.4714.1.S1_at	Solyc01g107750.2.1	Phosphatase and tensin-like A IPR014020 Tensin phosphatase, C2 domain	AT3G19420	Protein synthesis, folding and modification	0.00854346	-0.982123	-0.309284	0.11817
Les.4715.1.S1_at	N/A	N/A	AT5G60390	Protein synthesis, folding and modification	0.00209926	-0.304531	-0.0411754	0.182788
Les.4718.1.S1_at	Solyc01g056850.2.1	CTP synthase IPR004468 CTP synthase	AT3G12670	nucleotide processess	0.00126501	0.924869	-0.25064	-1.45906
Les.4719.1.A1_at	Solyc07g017390.1.1	Unknown Protein	AT2G26590	unknown	0.00867711	0.861809	0.00853446	0.0160749
Les.4720.1.S1_at	Solyc05g056570.2.1	Calcium dependent protein kinase IPR002290 Serine_threonine protein kinase	AT1G35670	Signalling processes	0.00244555	-0.786635	0.277444	0.619967
Les.4724.1.S1_at	Solyc03g007920.2.1	Glutamine cyclotransferase-like IPR007788 Glutamine cyclotransferase	AT4G25720	redox processes	0.000469379	-2.70435	-0.389182	0.633214
Les.473.1.S1_a_at	Solyc01g099770.2.1	Translationally-controlled tumor protein homolog IPR001983 Translationally controlled tumour-associated TCTP	AT3G05540	Secondary metabolism	0.00426564	-0.591878	-0.259133	0.0714399
Les.4730.1.S1_at	Solyc01g094550.2.1	Acyl-CoA thioesterase family protein IPR003703 Acyl-CoA thioesterase	AT1G01710	metabolism	4.91749e-05	1.56487	1.1231	0.153197
Les.4731.1.S1_at	Solyc11g069470.1.1	Class III homeodomain-leucine zipper IPR013978 MEKHLA	AT5G60690	Regulation of transcription	0.00388438	-2.30676	-1.27837	-0.4238
Les.4734.1.S1_at	Solyc00g009020.2.1	Mitochondrial ATP synthase	AT2G21870	energy	0.0067012	-0.242719	0.532265	0.522707
Les.4737.1.S1_at	Solyc02g081030.2.1	Uncharacterized membrane protein C2G11.09 IPR003864 Protein of unknown function DUF221	AT4G22120	Response to stress	1.11103e-05	2.21027	0.654239	-0.025616
Les.4738.1.S1_at	Solyc03g114030.2.1	Nucleobase ascorbate transporter IPR006043 Xanthine_uracil_vitamin C permease	AT5G62890	transport	0.00303358	-1.98911	-1.73705	-0.935048
Les.4739.1.S1_at	Solyc05g012070.2.1	Alpha-1 4-glucan-protein synthase IPR004901 Alpha-1,4-glucan-protein synthase, UDP-forming	AT3G02230	cell wall	0.00556119	-0.386494	0.0470493	0.297262
Les.474.1.S1_at	Solyc08g081250.2.1	Aminopeptidase N IPR012779 Peptidase M1, alanyl aminopeptidase	AT1G63770	Protein degradation	0.00280421	-0.756185	-0.348736	-0.165596
Les.4748.1.S1_at	Solyc11g068500.1.1	Transport protein SEC24 IPR006896 Sec23_Sec24 trunk region	AT2G27730	unknown	8.34799e-05	-1.08193	-0.0164285	0.357363
Les.4752.1.S1_at	Solyc09g011030.2.1	Hsp70 nucleotide exchange factor fes1 IPR011989 Armadillo-like helical	AT3G09350	unknown	0.00229254	0.355879	0.0309263	-0.217084
Les.4754.1.S1_at	Solyc03g025600.2.1	Pectinacetylesterase like protein (Fragment) IPR004963 Pectinacetylesterase	AT5G23870	cell wall	0.00271712	-2.25508	-0.0431187	0.67021
Les.4759.1.S1_at	Solyc09g082520.2.1	40S ribosomal protein S1 IPR001593 Ribosomal protein S3Ae	AT3G04840	Protein synthesis, folding and modification	1.36689e-05	-1.29963	-0.417364	0.159776
Les.476.1.S1_at	Solyc07g047670.2.1	Pescadillo homolog 1 IPR010613 Pescadillo, N-terminal	CAO14711	Development	4.80741e-05	-1.5628	-0.587424	0.291268
Les.4761.1.S1_at	Solyc12g099160.1.1	Serine carboxypeptidase K10B2.2 IPR001563 Peptidase S10, serine carboxypeptidase	AT3G17180	Protein degradation	0.0017556	-0.895772	0.454038	1.01534
Les.477.2.S1_at	Solyc08g082120.2.1	Methanol inducible protein	TC217872	transport	0.0061483	-2.29958	-0.973204	-0.137015
Les.4770.1.S1_at	Solyc02g093520.2.1	Copine-like protein IPR010734 Copine	AT5G14420	Protein degradation	0.000341688	2.55633	1.9959	0.223521
Les.4777.1.S1_at	Solyc01g111570.2.1	Receptor-like kinase IPR002290 Serine_threonine protein kinase	AT5G63940	Protein synthesis, folding and modification	0.000930239	2.92794	1.46523	-0.0555524
Les.4779.1.S1_at	Solyc11g010500.1.1	Mitochondrial carrier family IPR001993 Mitochondrial substrate carrier	AT2G22500	transport	0.000199666	2.36031	1.87261	0.539998
Les.4780.1.S1_at	Solyc10g049630.1.1	Serine_threonine protein phosphatase 2C IPR015655 Protein phosphatase 2C	AT4G33920	Protein synthesis, folding and modification	0.00212537	1.2407	0.937163	-0.288606
Les.4786.1.S1_at	Solyc12g096300.1.1	40S ribosomal protein S6 IPR014401 Ribosomal protein S6, eukaryotic	AT4G31700	Protein synthesis, folding and modification	3.64907e-05	-1.01708	-0.684988	-0.0446702
Les.4793.1.S1_at	Solyc02g086900.2.1	Metal-dependent phosphohydrolase HD domain-containing protein IPR006674 Metal-dependent phosphohydrolase, HD region, subdomain	AT5G40270	unknown	0.00717323	-2.09673	-1.89069	-1.18271
Les.4796.1.S1_at	Solyc06g082090.2.1	Methionine aminopeptidase IPR004545 Proliferation-associated protein 1	AT3G51800	Protein degradation	0.00221258	-0.569162	-0.313943	-0.0677578
Les.48.1.S1_at	Solyc05g015750.2.1	Transcription factor MADS-box 2 IPR002100 Transcription factor, MADS-box IPR002487 Transcription factor, K-box	AT1G24260	Regulation of transcription	0.00255689	0.859296	0.135419	-0.69126
Les.4803.1.S1_at	Solyc02g089630.2.1	Proline dehydrogenase IPR015659 Proline oxidase	AT5G38710	amino acid metabolism	0.000851773	5.87096	5.07712	2.69345
Les.4807.1.S1_at	Solyc08g078510.2.1	GRAM-containing_ABA-responsive protein (Fragment) IPR004182 GRAM	AT5G13200	Photosynthesis	0.00373695	1.57076	1.66936	0.389358
Les.4814.1.S1_at	N/A	N/A	AT3G26410	unknown	0.00823573	-1.25062	-0.989421	-0.212819
Les.4815.1.S1_at	Solyc03g118390.2.1	Chromosome 14 contig 1 DNA sequence	AT3G48860	unknown	0.0021722	1.55004	1.62254	0.509511
Les.4819.1.S1_at	Solyc06g076020.2.1	heat shock protein IPR013126 Heat shock protein 70	AT5G02500	Response to stress	5.33181e-05	5.46796	4.54105	1.335
Les.4824.1.S1_at	Solyc02g067460.2.1	Porin_voltage-dependent anion-selective channel protein IPR001925 Porin, eukaryotic type	AT3G01280	transport	0.00386469	-0.469514	-0.0626003	0.0944345
Les.4838.1.S1_at	Solyc11g033260.1.1	Pseudouridine-5_apos-phosphate glycosidase IPR007342 Indigoidine synthase A like protein	AT1G50510	transport	0.000178135	-0.954193	0.10394	0.320158
Les.4850.1.S1_at	Solyc10g081180.1.1	RNA-binding protein IPR015465 RNA recognition motif, glycine rich protein	AT5G61030	RNA transcription and processing	0.00562772	-0.206202	0.165763	0.176832
Les.4853.1.S1_at	N/A	N/A	AT3G12390	Protein synthesis, folding and modification	0.00097962	-0.731994	-0.132761	0.181808
Les.4858.1.S1_at	Solyc09g073000.2.1	Elongation factor Tu IPR004541 Translation elongation factor EFTu_EF1A, bacterial and organelle	AT4G02930	Protein synthesis, folding and modification	0.00371875	-0.676716	-0.369035	-0.0316308
Les.4862.1.A1_at	Solyc06g005340.2.1	Unknown Protein	AT5G59840	Signalling processes	0.00575957	1.34171	0.283255	0.00426261
Les.4866.1.S1_at	Solyc03g006270.2.1	Ras-related protein Rab-25 IPR015595 Rab11-related	AT5G60860	Signalling processes	0.00229185	0.891642	0.507957	0.135184
Les.4869.1.S1_at	Solyc02g068450.2.1	Vacuolar ATPase F subunit IPR005772 ATPase, V1 complex, subunit F, eukaryotic	AT4G02620	transport	0.00953108	-0.0703803	0.392421	0.403319
Les.4887.1.S1_at	Solyc03g110910.2.1	Histone acetyltransferase ELP3 family protein IPR005910 Histone acetyltransferase ELP3	AT5G50320	Regulation of transcription	0.000288499	-0.99509	-0.742606	0.0852442
Les.489.1.S1_at	Solyc06g073280.2.1	LL-diaminopimelate aminotransferase IPR019942 LL-diaminopimelate aminotransferase, plant-related	AT4G33680	amino acid metabolism	0.0038352	-1.64464	-0.478679	-0.176587
Les.4901.1.S1_at	Solyc01g087620.2.1	Unknown Protein	AT5G42300	Protein degradation	1.20432e-05	-0.728989	0.278112	0.786296
Les.4907.1.S1_at	Solyc03g111920.1.1	Cytochrome P450	AT3G48280	redox processes	0.000234697	0.272823	-0.356303	-1.35236
Les.4909.1.A1_at	Solyc04g080230.2.1	BAC19.4 IPR010608 Protein of unknown function DUF1195	AT5G65650	unknown	0.000861796	1.76071	0.453493	-0.094481
Les.4909.1.S1_at	Solyc04g080230.2.1	BAC19.4 IPR010608 Protein of unknown function DUF1195	AT5G65650	unknown	0.00263202	-1.51795	-0.766201	0.236646
Les.4915.1.S1_at	Solyc10g083790.1.1	Cytochrome P450	AT3G53130	redox processes	0.00360189	-0.0274937	-0.636209	-1.01982
Les.4916.1.S1_at	Solyc05g052690.2.1	Eukaryotic translation initiation factor 3 subunit 5 IPR000555 Mov34_MPN_PAD-1	AT2G39990	Protein degradation	0.00310839	-1.18626	-1.02842	-0.15298
Les.4920.1.S1_at	Solyc04g079310.2.1	RNA Binding Protein 47 IPR012677 Nucleotide-binding, alpha-beta plait	AT1G47490	Regulation of transcription	0.00310346	-1.02769	-0.472537	-0.14885
Les.4923.1.S1_at	Solyc10g005080.2.1	Late elongated hypocotyl and circadian clock associated-1-like	AT2G46830	Regulation of transcription	0.000749336	1.38205	0.257444	-0.495665
Les.4927.1.S1_at	Solyc10g084850.1.1	Vacuolar import and degradation protein 24 IPR018618 Vacuolar import and degradation protein Vid24	AT2G37680	Signalling processes	0.00621307	-1.8602	-0.90997	-0.11818
Les.4928.1.S1_at	Solyc03g111200.2.1	Adenylate kinase IPR006259 Adenylate kinase, subfamily	AT5G50370	nucleotide processess	2.40819e-05	-1.37517	-0.835254	-0.178325
Les.4948.1.S1_at	Solyc05g009430.2.1	Endonuclease IPR003154 S1_P1 nuclease	AT1G68290	DNA synthesis and chromatin structure	0.000243429	3.11176	2.52818	1.00274
Les.4951.1.S1_at	Solyc01g014490.2.1	Type II DNA topoisomerase VI subunit B IPR015320 DNA topoisomerase VI, subunit B, transducer	AT3G20780	DNA synthesis and chromatin structure	0.000680328	-0.998011	-0.278155	-0.130261
Les.4954.1.S1_at	Solyc08g083120.2.1	Ubiquitin IPR019956 Ubiquitin subgroup	AT3G52590	Protein degradation	0.000598453	-0.846229	-0.363712	-0.0525919
Les.4958.1.S1_at	Solyc07g063950.2.1	Receptor-like kinase IPR002290 Serine_threonine protein kinase	AT5G54590	Protein synthesis, folding and modification	0.00139608	0.729279	-0.576848	-0.39976
Les.4964.1.S1_at	Solyc04g055160.2.1	cDNA clone J033025P19 full insert sequence	AT4G39860	unknown	0.000402163	1.72401	0.286974	-0.658285
Les.4966.1.S1_at	Solyc09g075070.2.1	Beta-glucosidase IPR001360 Glycoside hydrolase, family 1	AT1G02850	redox processes	0.000549469	-1.61365	1.32487	2.15063
Les.4967.1.S1_at	N/A	N/A	AT5G62090	Regulation of transcription	0.00490961	0.929245	0.852167	-0.0831067
Les.4971.1.S1_at	Solyc07g047700.2.1	UPF0382 membrane protein SE_0353 IPR006696 Protein of unknown function DUF423	AT2G04900	unknown	0.0058574	-0.962292	-0.0520851	0.146025
Les.4972.1.S1_at	Solyc06g054080.2.1	RNA polymerase II accessory factor Cdc73 family IPR007852 RNA polymerase II accessory factor, Cdc73	AT3G22590	RNA transcription and processing	0.000354369	-1.14973	-0.796059	-0.147677
Les.4974.1.S1_at	Solyc09g011140.2.1	Tropinone reductase I IPR002347 Glucose_ribitol dehydrogenase	AT5G06060	redox processes	0.00450868	-3.0416	-1.32889	-0.241993
Les.4983.1.S1_at	Solyc05g056390.2.1	chaperonin IPR001476 Chaperonin Cpn10	AT1G14980	Protein synthesis, folding and modification	0.000675231	-1.96261	-0.891494	-0.221118
Les.4988.1.S1_at	Solyc04g074740.2.1	Blue copper-like protein IPR003245 Plastocyanin-like	AT1G72230	redox processes	0.000457134	2.36531	0.265465	-0.232457
Les.4994.1.S1_at	Solyc05g050580.2.1	E3 ubiquitin-protein ligase sina IPR004162 Seven in absentia protein	AT3G61790	Development	0.00377943	-0.948535	0.0460449	0.362128
Les.4998.1.S1_at	Solyc12g049150.1.1	Extensin-like protein Ext1	AT5G09530	unknown	0.00056272	1.69946	0.464683	-0.251489
Les.50.1.S1_at	Solyc05g007940.2.1	Ribonuclease T2 IPR001568 Ribonuclease T2	AT2G02990	RNA transcription and processing	0.00366482	5.16313	5.46215	2.90664
Les.5005.1.S1_at	Solyc02g064750.2.1	Prolyl 4-hydroxylase alpha subunit-like protein IPR006620 Prolyl 4-hydroxylase, alpha subunit	AT4G33910	redox processes	0.00403991	-1.16406	-0.107704	0.532443
Les.5011.1.S1_at	Solyc12g010320.1.1	Outer membrane lipoprotein blc IPR002345 Lipocalin	AT5G58070	metabolism	1.2623e-05	0.804841	-0.12268	-0.771538
Les.5015.1.S1_at	Solyc11g011920.1.1	Glutamate decarboxylase IPR010107 Glutamate decarboxylase	AT5G17330	amino acid metabolism	8.73839e-07	-0.532207	-0.00925887	0.389454
Les.5016.1.S1_at	Solyc10g080320.1.1	Adenylosuccinate synthetase IPR001114 Adenylosuccinate synthetase	AT3G57610	nucleotide processess	0.00427541	-1.20427	-0.835462	-0.123743
Les.5018.1.S1_at	Solyc05g056270.2.1	Isocitrate lyase IPR000918 Isocitrate lyase and phosphorylmutase	AT2G43180	metabolism	0.00729422	-2.26323	-1.39198	-0.57074
Les.5019.1.S1_at	Solyc01g098700.2.1	Branched-chain amino acid aminotransferase-like protein IPR001544 Aminotransferase, class IV	AT3G05190	amino acid metabolism	0.00268213	-0.296999	2.06478	1.77131
Les.5024.1.S1_at	Solyc02g089210.2.1	MADS box transcription factor IPR002487 Transcription factor, K-box	AT1G69120	Regulation of transcription	0.00954205	1.31123	0.096884	-0.0690126
Les.5026.1.S1_at	Solyc01g108260.2.1	TPbinding protein IPR013926 Kinase binding protein CGI-121	AT4G34412	unknown	0.00224837	-1.37163	-0.80755	-0.0781184
Les.5030.1.S1_at	Solyc05g043360.1.1	Laccase IPR017761 Laccase	AT3G09220	Secondary metabolism	7.55741e-06	4.39035	2.17434	0.564645
Les.5035.1.S1_at	Solyc01g005730.2.1	LRR receptor-like serine_threonine-protein kinase, RLP	AT1G47890	Response to stress	0.00192396	-0.00634907	1.89781	2.46275
Les.5040.1.S1_at	Solyc05g009030.2.1	3-isopropylmalate dehydrogenase IPR004429 Isopropylmalate dehydrogenase	AT1G80560	amino acid metabolism	0.00544382	-1.11305	-0.210902	-0.0141928
Les.5042.1.S1_at	Solyc02g031830.1.1	Unknown Protein	AT5G44860	unknown	0.000507267	0.748936	0.459212	-0.0627764
Les.5046.1.S1_at	Solyc11g030720.1.1	Alcohol dehydrogenase zinc-containing IPR002085 Alcohol dehydrogenase superfamily, zinc-containing	AT5G17000	redox processes	0.0021331	-1.3191	0.146764	0.339034
Les.5049.1.S1_at	N/A	N/A	AT3G04920	Protein synthesis, folding and modification	0.00643965	0.951865	0.0731162	-0.111786
Les.5051.1.S1_at	Solyc05g008220.2.1	Unknown Protein	AT2G01340	unknown	0.00814342	3.25411	5.2249	5.11184
Les.5052.1.S1_at	Solyc01g006050.2.1	Plant viral-response family protein IPR006904 Protein of unknown function DUF716	AT1G55230	unknown	5.44938e-07	6.10423	4.61382	0.869029
Les.5057.1.S1_at	Solyc05g047680.2.1	Cytochrome P450	AT3G61880	redox processes	0.00327624	-2.82258	-0.0884089	0.897915
Les.5059.1.S1_at	Solyc01g095480.2.1	Ribonuclease PH IPR001247 Exoribonuclease, phosphorolytic domain 1	AT3G61620	DNA synthesis and chromatin structure	0.000424689	-1.57886	-1.27218	-0.0411513
Les.5061.1.S1_at	Solyc05g054310.2.1	Translation initiation factor 2 gamma subunit IPR015256 Initiation factor eIF2 gamma, C-terminal	AT1G04170	Protein synthesis, folding and modification	0.000689694	-1.50865	-0.406922	0.0236508
Les.5062.1.S1_at	Solyc01g006490.2.1	Protein YdiU IPR003846 Uncharacterised protein family UPF0061	AT5G13030	transport	0.000923747	-0.750316	1.36392	1.35571
Les.5064.1.S1_at	Solyc01g094790.2.1	Cysteine synthase IPR005859 Cysteine synthase A	AT3G61440	amino acid metabolism	0.00291166	-2.27455	-1.88219	-0.68417
Les.507.1.S1_at	Solyc10g078740.1.1	Enoyl reductase	AT2G05990	metabolism	0.00926771	-1.02664	0.230213	0.487825
Les.507.2.A1_at	N/A	N/A	TC226781	unknown	0.00325864	-2.41173	0.0627703	0.238146
Les.5070.1.S1_at	Solyc12g007310.1.1	Lactoylglutathione lyase IPR004361 Glyoxalase I	AT1G67280	amino acid metabolism	0.00888905	-1.53937	-0.658785	-0.382243
Les.5074.1.S1_at	Solyc07g065720.2.1	Os11g0133900 protein (Fragment) IPR018471 ATP synthase assembly factor FMC1, mitochondrial	AT5G51960	unknown	0.00172115	-0.798594	-0.22761	0.0375855
Les.5082.1.S1_at	Solyc03g096870.2.1	WD repeat-containing protein 5 homolog IPR017986 WD40 repeat, region	AT4G33270	unknown	0.000878213	0.54173	-0.229364	-0.814498
Les.5092.1.S1_at	Solyc10g038080.1.1	Shikimate dehydrogenase IPR001381 Dehydroquinase class I	AT3G06350	amino acid metabolism	0.0036106	3.03738	3.33451	1.46303
Les.5098.1.S1_at	Solyc03g093830.2.1	Chaperone protein dnaJ-like	AT5G61670	unknown	0.00447853	-1.18952	-0.866922	-0.47354
Les.5099.1.S1_at	Solyc04g025370.1.1	Lipid phosphate phosphatase 3 IPR000326 Phosphatidic acid phosphatase type 2_haloperoxidase	AT3G18220	redox processes	0.00692974	0.967032	0.0907521	-0.23515
Les.5109.1.S1_at	Solyc08g082340.2.1	Glycerol-3-phosphate acyltransferase 3 IPR002123 Phospholipid_glycerol acyltransferase	AT5G60620	unknown	0.00122035	-1.16651	-0.52452	-0.0016023
Les.5118.1.A1_at	Solyc12g100180.1.1	ATP-binding cassette transporter IPR013525 ABC-2 type transporter	AT1G15520	transport	0.00273284	0.613296	0.210246	-0.152614
Les.5122.1.S1_at	Solyc08g076410.2.1	Shikimate kinase-like protein IPR017447 CS	AT2G35500	amino acid metabolism	0.00160765	0.00450858	-0.589346	-1.44421
Les.5123.1.S1_at	Solyc10g085320.1.1	Os03g0291800 protein (Fragment) IPR004253 Protein of unknown function DUF231, plant	AT5G01620	unknown	0.000756922	-2.11299	-0.982238	-0.31553
Les.5126.1.S1_at	Solyc01g107170.2.1	Zinc finger protein IPR007087 Zinc finger, C2H2-type	AT1G27730	Regulation of transcription	0.00898982	4.44794	5.1243	2.14183
Les.5127.1.S1_at	Solyc03g082570.2.1	Ubiquitin IPR019956 Ubiquitin subgroup	AT3G52590	Protein degradation	3.14516e-05	-0.906437	-0.747681	-0.155447
Les.5134.1.S1_at	Solyc09g059310.2.1	Ras GTPase-activating protein-binding protein 2 IPR018222 Nuclear transport factor 2, Eukaryote	AT3G25150	Protein synthesis, folding and modification	0.00359671	-0.852188	-0.386452	-0.117919
Les.5135.1.S1_at	Solyc07g066320.2.1	Protein recA IPR013765 RecA	AT1G79050	DNA synthesis and chromatin structure	0.00454372	-0.911115	-0.349988	-0.0370384
Les.5140.1.S1_at	Solyc01g104220.2.1	Transmembrane emp24 domain-containing protein 10 IPR000348 emp24_gp25L_p24	AT1G09580	transport	0.00240226	-1.06691	-0.208184	0.346611
Les.5141.1.S1_at	Solyc02g084030.2.1	Peptide methionine sulfoxide reductase msrA IPR002569 Methionine sulphoxide reductase A	AT2G18030	Protein synthesis, folding and modification	0.0048341	0.268932	-0.0410022	-0.513521
Les.5155.1.S1_at	Solyc02g082700.2.1	High mobility group protein IPR000910 High mobility group, HMG1_HMG2	AT1G20696	Regulation of transcription	0.00312196	-1.17503	-1.06086	-0.284556
Les.5157.1.S1_at	Solyc06g074200.2.1	Sex-linked protein 9 (Fragment) IPR017498 Photosystem I PsaO	AT1G08380	Photosynthesis	0.00956149	-3.92203	-2.81189	-1.4841
Les.5162.1.S1_at	Solyc07g066090.2.1	SEC14 cytosolic factor family protein IPR001251 Cellular retinaldehyde-binding_triple function, C-terminal	AT1G55690	transport	0.000177183	2.97935	2.13975	0.361766
Les.5164.1.S1_at	Solyc06g063010.2.1	At1g72390-like protein (Fragment)	AT1G72390	unknown	0.000187113	1.57772	0.635192	-0.165929
Les.5168.1.S1_at	Solyc11g072380.1.1	Vicilin-like protein (Fragment) IPR011051 Cupin, RmlC-type	AT2G28490	Development	0.000426035	1.54091	0.850389	-0.298489
Les.5171.1.S1_at	Solyc03g118310.2.1	BHLH transcription factor IPR011598 Helix-loop-helix DNA-binding	AT3G26744	Regulation of transcription	0.00672776	0.64629	-0.559461	-1.318
Les.5177.1.S1_at	Solyc02g064830.2.1	Indole-3-acetic acid-amido synthetase GH3.8 IPR004993 GH3 auxin-responsive promoter	AT2G14960	Hormone metabolism	0.00161687	4.45204	4.60977	2.17566
Les.5184.1.S1_at	Solyc02g077320.2.1	SNI1	AT4G18470	Response to stress	0.00830323	-1.56017	-0.957557	-0.510052
Les.5185.1.S1_at	Solyc02g062700.2.1	26S protease regulatory subunit 6A IPR003959 ATPase, AAA-type, core	AT2G18330	Protein degradation	0.000770317	-1.26814	-0.217947	0.138782
Les.5188.1.A1_at	Solyc04g008840.2.1	ABI3-interacting protein 2 (Fragment) IPR012474 Frigida-like	AT5G48385	unknown	0.00210101	1.34688	0.749968	-0.0133489
Les.5191.1.S1_at	Solyc01g006280.2.1	Formate-tetrahydrofolate ligase IPR000559 Formate-tetrahydrofolate ligase, FTHFS	AT1G50480	metabolism	0.00911703	-1.14183	-0.606837	-0.373053
Les.52.1.S1_s_at	Solyc10g052660.1.1	40S ribosomal protein S25-1 IPR004977 Ribosomal protein S25	AT2G21580	Protein synthesis, folding and modification	0.00260261	-0.322557	-0.223624	0.187455
Les.5210.1.S1_at	Solyc10g077080.1.1	Alpha-L-arabinofuranosidase IPR017853 Glycoside hydrolase, catalytic core	AT3G10740	unknown	0.00042844	0.445289	0.159453	-0.0852842
Les.5214.1.A1_at	Solyc01g067800.2.1	E3 ubiquitin-protein ligase MARCH1 IPR011016 Zinc finger, RING-CH-type	AT3G06330	Protein degradation	0.00205451	1.17259	0.508112	-0.0712033
Les.5218.1.S1_at	Solyc01g028870.2.1	N utilization substance protein B homolog IPR006027 NusB_RsmB_TIM44	AT4G26370	Development	0.000747534	-2.15531	-1.75853	-0.773115
Les.5220.1.S1_at	Solyc06g053920.2.1	Os11g0586300 protein (Fragment)	AT3G55760	unknown	0.00240822	0.151408	-0.190446	-0.93197
Les.5222.1.S1_at	Solyc00g085070.2.1	Squalene monooxygenase IPR013698 Squalene epoxidase	AT1G58440	Hormone metabolism	5.32122e-05	0.640711	-0.145145	-0.802116
Les.5226.1.S1_at	Solyc12g014610.1.1	WRKY transcription factor 78 IPR003657 DNA-binding WRKY	AT4G26640	Regulation of transcription	0.00150847	-2.2417	-1.32422	-0.240332
Les.5230.1.S1_at	Solyc06g011280.2.1	Elongation factor 1-gamma IPR001662 Translation elongation factor EF1B, gamma chain, conserved	AT1G09640	Protein synthesis, folding and modification	0.000169999	-1.20717	-0.671911	-0.270217
Les.5230.1.S1_s_at	Solyc06g011280.2.1	Elongation factor 1-gamma IPR001662 Translation elongation factor EF1B, gamma chain, conserved	AT1G09640	Protein synthesis, folding and modification	0.00476624	-0.590714	-0.585009	-0.223412
Les.5237.1.S1_at	Solyc08g082350.2.1	F-box domain containing protein expressed IPR005174 Protein of unknown function DUF295	AT2G17030	transport	0.000373335	1.5322	0.370491	-0.13876
Les.5246.1.S1_at	Solyc01g109870.2.1	SEC14-like protein IPR001251 Cellular retinaldehyde-binding_triple function, C-terminal	AT2G21520	transport	0.00127507	-0.455622	-0.265563	0.16647
Les.5251.1.S1_at	Solyc02g081970.2.1	Vacuolar sorting receptor 7 IPR003137 Protease-associated PA	AT1G30900	Protein synthesis, folding and modification	0.00686441	-1.05938	-0.0354381	0.229879
Les.5253.1.S1_at	Solyc06g005890.2.1	Unknown Protein IPR007750 Protein of unknown function DUF674	AT5G01120	unknown	0.00445294	-1.67088	-1.02175	0.0807052
Les.5273.1.S1_at	Solyc01g102490.2.1	NADPH adrenodoxin oxidoreductase fprA (NADPH-ferredoxin reductase) IPR000759 Adrenodoxin reductase	AT4G32360	energy	0.00474698	0.522575	-0.118253	-0.58864
Les.5274.1.S1_at	Solyc07g007680.2.1	Plant synaptotagmin IPR018029 C2 membrane targeting protein	AT1G05500	unknown	0.00276905	0.276023	-0.189984	-0.75401
Les.5275.1.S1_at	Solyc06g073840.2.1	Peptidyl-prolyl cis-trans isomerase D IPR011990 Tetratricopeptide-like helical	AT5G21990	unknown	5.236e-05	2.0461	1.71639	0.618723
Les.5277.1.S1_at	Solyc11g072160.1.1	Ubiquitin-associated _TS-N domain-containing protein IPR009060 UBA-like	AT2G26920	Protein degradation	0.00420198	1.41584	1.04704	0.34918
Les.5288.1.S1_at	Solyc12g006180.1.1	Heterogeneous nuclear ribonucleoprotein A3 IPR000504 RNA recognition motif, RNP-1	AT3G07810	RNA transcription and processing	0.0013984	0.636531	0.635684	-0.0404674
Les.5296.1.S1_at	Solyc07g042890.2.1	Kinase family protein IPR015783 ATMRK serine_threonine protein kinase-like	AT2G24360	Protein synthesis, folding and modification	0.00488412	0.936749	0.711528	0.282401
Les.5298.1.S1_at	Solyc02g067670.2.1	Flap structure-specific endonuclease IPR001044 Xeroderma pigmentosum group G protein	AT3G28030	DNA synthesis and chromatin structure	0.00634404	1.11811	0.354299	0.073245
Les.53.1.S1_at	Solyc04g051860.2.1	Shikimate kinase IPR000623 Shikimate kinase	AT2G21940	amino acid metabolism	0.000186912	2.29243	1.34094	0.594519
Les.5311.1.S1_at	Solyc01g096100.2.1	AT2G46550 protein (Fragment)	AT2G46550	unknown	0.000880984	-1.48801	-0.524005	0.143363
Les.5315.1.S1_at	Solyc01g096030.2.1	ENTH_VHS domain-containing protein IPR018610 Protein of unknown function DUF2043	AT3G61800	unknown	0.00116433	1.1082	0.731414	0.29168
Les.5320.1.S1_at	Solyc06g073600.2.1	Ubiquitin-associated _TS-N domain-containing protein IPR015940 Ubiquitin-associated_translation elongation factor EF1B, N-terminal, eukaryote	AT2G26920	Protein degradation	0.00620109	0.659022	0.241774	-0.108445
Les.5321.1.S1_at	Solyc01g106420.2.1	Major facilitator superfamily (MFS_1) transporter IPR016196 Major facilitator superfamily, general substrate transporter	AT5G64500	unknown	0.000654153	0.875959	0.190431	-0.114685
Les.5329.1.S1_at	Solyc08g081180.2.1	Signal peptide peptidase IPR007369 Peptidase A22B, signal peptide peptidase	AT1G63690	Protein degradation	0.00714675	-1.22864	0.619574	0.861356
Les.5345.1.S1_at	Solyc11g008000.1.1	NAC domain protein IPR003441 protein	AT3G10500	Development	9.16873e-05	1.07296	0.710799	0.287844
Les.5354.1.S1_at	Solyc01g108070.2.1	4-methyl-5(B-hydroxyethyl)-thiazole monophosphate biosynthesis enzyme IPR006287 DJ-1	AT4G34020	unknown	0.000546383	0.160271	-1.45458	-1.68731
Les.5355.1.S1_at	Solyc05g007050.2.1	ATP binding _ serine-threonine kinase IPR002290 Serine_threonine protein kinase	AT5G15080	Protein synthesis, folding and modification	0.00227496	1.49081	1.34055	0.634255
Les.5364.1.A1_at	Solyc10g080260.1.1	Zinc finger CCCH domain-containing protein 30 IPR002110 Ankyrin	AT2G41900	Regulation of transcription	1.81072e-05	0.736593	-1.39384	-2.08119
Les.5369.1.S1_at	Solyc06g054490.2.1	Prolyl 4-hydroxylase alpha subunit-like protein IPR006620 Prolyl 4-hydroxylase, alpha subunit	AT5G18900	redox processes	0.00291133	-1.58151	-0.183349	0.428864
Les.537.1.A1_at	N/A	N/A	TC225763	unknown	0.00135312	-0.323409	0.291509	0.352023
Les.5374.1.S1_at	Solyc06g066600.2.1	Solute carrier family 2, facilitated glucose transporter member 3 IPR003663 Sugar_inositol transporter	AT1G79820	transport	0.000133638	2.96131	1.74063	-0.0721892
Les.5384.1.S1_at	Solyc02g071180.2.1	TA9 protein (Fragment) IPR009719 Protein of unknown function DUF1296	AT1G29370	unknown	0.00103569	0.245485	-0.065682	-0.521303
Les.5388.1.S1_at	Solyc05g051210.2.1	Os10g0578600 protein (Fragment) IPR013216 Methyltransferase type 11	AT2G38670	metabolism	0.00180727	0.636843	0.135373	-0.163894
Les.5389.1.S1_at	Solyc10g080110.1.1	Cytoplasmic tRNA 2-thiolation protein 2 IPR019407 Thiouridylase, cytoplasmic, subunit 2	AT4G35910	unknown	0.000698426	-1.51345	-0.63047	0.0204118
Les.5392.1.S1_at	Solyc10g017580.2.1	Digalactosyldiacylglycerol synthase 2, chloroplastic IPR001296 Glycosyl transferase, group 1	AT4G00550	metabolism	4.81963e-05	1.57206	0.605943	0.156706
Les.5394.1.S1_at	Solyc01g080250.2.1	BTB_POZ domain containing protein expressed IPR013089 Kelch related	AT3G06190	Protein degradation	0.00258398	0.614735	0.417553	0.0927507
Les.5398.1.S1_at	Solyc04g076430.2.1	Geranylgeranyl transferase type-2 subunit alpha IPR008940 Protein prenyltransferase	AT4G24490	Secondary metabolism	0.000200544	-0.578977	-0.0892676	0.257662
Les.5405.1.S1_at	Solyc09g057650.2.1	40S ribosomal protein S8 IPR001047 Ribosomal protein S8e	AT5G59240	Protein synthesis, folding and modification	1.29269e-05	-0.929037	-0.417832	0.0347712
Les.5411.1.S1_at	Solyc05g024410.2.1	Kelch-like protein 9 IPR015915 Kelch-type beta propeller	AT3G07720	Hormone metabolism	0.000100593	-0.629766	-0.0390818	0.204084
Les.5412.1.A1_at	Solyc03g097630.2.1	Palmitoyltransferase-like protein IPR001594 Zinc finger, DHHC-type	AT3G26935	Regulation of transcription	0.00956351	1.41452	0.160554	-0.038585
Les.5412.1.S1_at	Solyc03g097630.2.1	Palmitoyltransferase-like protein IPR001594 Zinc finger, DHHC-type	AT3G26935	Regulation of transcription	0.00491169	0.468801	0.432222	-0.273646
Les.5418.1.S1_at	Solyc01g112240.2.1	Alpha-1 3-mannosyl-glycoprotein beta-1 2-N-acetylglucosaminyltransferase IPR004139 Glycosyl transferase, family 13	AT4G38240	Protein synthesis, folding and modification	0.00603911	-1.10086	-0.360101	0.0479962
Les.5422.1.S1_at	Solyc02g087750.2.1	Ubiquitin-conjugating enzyme E2 2 IPR000608 Ubiquitin-conjugating enzyme, E2	AT2G02760	Protein degradation	0.00524384	-0.817458	-0.374959	0.0826521
Les.5424.1.S1_at	Solyc04g081170.2.1	GAGA-binding transcriptional activator IPR010409 GAGA binding-like	AT5G42520	Regulation of transcription	0.00479858	-0.729475	-0.148109	0.116804
Les.5430.1.S1_at	Solyc01g068390.2.1	Zinc finger family protein IPR001841 Zinc finger, RING-type	AT3G62240	unknown	0.0020072	0.967428	0.697245	0.366619
Les.5432.1.S1_at	Solyc09g005580.2.1	SelT-like protein IPR019389 Selenoprotein T	AT5G58640	unknown	0.000297881	-0.844131	0.0139545	0.395537
Les.5443.1.S1_at	Solyc06g050930.2.1	Endo beta n-acetylglucosaminidase IPR005201 Glycoside hydrolase, family 85	AT5G05460	unknown	0.00148989	-0.779687	0.352395	0.655732
Les.5446.1.S1_at	Solyc01g102370.2.1	Flap structure specific endonuclease 1_yeast Rad	AT5G26680	DNA synthesis and chromatin structure	0.00927954	-1.10012	-0.914088	-0.345494
Les.5448.1.S1_at	Solyc02g069640.2.1	Gamma-soluble NSF attachment protein IPR000744 NSF attachment protein	AT4G20410	Protein synthesis, folding and modification	0.000409804	-0.606889	0.288357	0.476382
Les.5450.1.S1_at	Solyc09g075160.2.1	60S ribosomal protein L22-2 IPR002671 Ribosomal protein L22e	AT3G05560	Protein synthesis, folding and modification	0.0033705	-0.42312	-0.226702	0.0484872
Les.5456.1.S1_at	Solyc08g005070.2.1	ADP-ribosylation factor GTPase-activating protein 3 IPR001164 Arf GTPase activating protein	AT4G17890	unknown	0.000878478	0.053498	-0.442723	-0.457855
Les.5458.1.S1_at	Solyc08g077790.2.1	Peptidyl-prolyl cis-trans isomerase-like 3 IPR002130 Peptidyl-prolyl cis-trans isomerase, cyclophilin-type	AT4G17070	unknown	0.00235346	-1.63767	-0.764953	0.0772804
Les.546.1.A1_at	Solyc02g093050.2.1	WRKY transcription factor 26 IPR003657 DNA-binding WRKY	AT2G23320	Regulation of transcription	0.0038004	0.820235	2.48138	2.48866
Les.5461.1.A1_at	Solyc09g072670.2.1	Rho GDP dissociation inhibitor 1 IPR000406 RHO protein GDP dissociation inhibitor	AT3G07880	Signalling processes	0.00224102	1.01845	0.0806971	-0.14509
Les.5463.1.S1_at	Solyc02g091340.2.1	Pyridoxal kinase biosynthesis, pyridoxal kinase	AT5G37850	amino acid metabolism	0.00422382	-1.22892	-0.308499	-0.121748
Les.5472.1.S1_at	N/A	N/A	AT4G10170	transport	0.00356857	-0.991065	-0.279445	0.184985
Les.5474.1.S1_at	Solyc03g120010.2.1	Eukaryotic translation initiation factor 3 subunit 2 IPR017986 WD40 repeat, region	AT3G15610	Protein synthesis, folding and modification	0.00352879	0.223347	-0.167576	-0.227024
Les.5475.1.S1_at	Solyc08g008160.2.1	WD repeat-containing protein 74 IPR017986 WD40 repeat, region	AT1G29320	unknown	0.00644042	-1.23876	-0.951519	-0.0680419
Les.5488.1.S1_at	Solyc04g015480.2.1	cDNA clone 006-204-H08 full insert sequence	AT4G33480	unknown	0.00134805	-1.68277	-1.30358	-0.571136
Les.5492.1.S1_at	Solyc09g020130.2.1	60S ribosomal protein L5-1 IPR005485 Ribosomal protein L5, eukaryotic	AT5G39740	Protein synthesis, folding and modification	2.17502e-05	-1.3334	-1.03712	-0.225051
Les.5503.1.S1_a_at	Solyc10g049850.1.1	TIP41-like protein IPR007303 TIP41-like protein	AT4G34270	unknown	0.00142446	-0.59021	-0.11676	0.200323
Les.5512.1.S1_at	Solyc02g070770.2.1	NAD-dependent epimerase_dehydratase-binding domain	AT2G34460	transport	0.00187349	-2.26803	-1.44979	-0.531767
Les.5518.1.A1_at	Solyc03g096000.2.1	Clathrin heavy chain IPR016341 Clathrin, heavy chain	AT3G11130	transport	0.000370762	0.941044	0.30906	-0.0936459
Les.552.1.A1_at	N/A	N/A	TC240064	unknown	0.00470352	3.52287	0.496493	0.268026
Les.5521.1.A1_at	Solyc08g014290.1.1	Serine-threonine protein phosphatase IPR004843 Metallophosphoesterase	AT1G18480	redox processes	0.000652194	0.916215	0.364619	-0.0317508
Les.5522.1.S1_at	Solyc08g041770.2.1	Os04g0226400 protein (Fragment)	AT5G25265	unknown	0.00172378	-1.06749	0.546846	0.64159
Les.5526.1.S1_at	Solyc01g110700.2.1	Unknown Protein	AT4G38790	Protein synthesis, folding and modification	0.00542393	0.734573	0.693495	0.293767
Les.5535.1.S1_at	Solyc08g077300.2.1	Adenylate kinase IPR006266 UMP-CMP kinase	AT5G26667	nucleotide processess	0.00542891	-0.953101	-0.510473	0.00919951
Les.5543.1.S1_at	Solyc10g079890.1.1	Calpain-2 catalytic subunit IPR011992 EF-Hand type	AT3G10300	Signalling processes	3.94011e-06	1.20603	0.50404	-0.0217338
Les.5555.1.S1_at	Solyc06g060930.1.1	Unknown Protein	AT1G15710	amino acid metabolism	0.000881495	3.04053	1.52639	-0.507417
Les.5560.1.S1_at	Solyc10g085020.1.1	Tubulin beta chain IPR002453 Beta tubulin	AT5G23860	cell organization	0.00634793	0.570986	-0.533699	-0.722612
Les.5562.1.S1_at	Solyc03g005230.2.1	Menaquinone biosynthesis methyltransferase ubiE IPR013216 Methyltransferase type 11	AT3G63410	Secondary metabolism	0.00129946	-1.88998	-1.68833	-0.80552
Les.5563.1.S1_at	Solyc11g068870.1.1	Coiled-coil domain containing 55 IPR018612 Protein of unknown function DUF2040, coiled-coil	AT2G27285	unknown	0.00306541	-1.04873	-0.120473	0.0585513
Les.5564.1.S1_at	Solyc00g067470.1.1	Unknown Protein	TC239071	unknown	0.00278914	1.14508	0.240995	-0.0784468
Les.5565.1.S1_at	Solyc08g008530.1.1	Aldolase IPR005000 HpcH_HpaI aldolase	AT4G10750	Photosynthesis	0.00355343	-1.8266	-0.776633	-0.307969
Les.5566.1.S1_at	Solyc08g007490.2.1	Peptidyl-tRNA hydrolase ICT1, mitochondrial	AT1G62850	unknown	4.57564e-05	-1.17803	-0.192642	0.00263473
Les.5567.1.S1_at	Solyc01g098590.2.1	Phosphoglycerate mutase family protein IPR013078 Phosphoglycerate mutase	AT3G05170	unknown	0.000181953	-3.27651	-1.0519	0.58707
Les.5570.1.S1_at	Solyc12g008760.1.1	Protein arginine N-methyltransferase 1	AT4G29510	redox processes	0.00428751	-1.00651	-1.00141	-0.202795
Les.5572.1.S1_at	Solyc11g012930.1.1	Nodulin family protein IPR000620 Protein of unknown function DUF6, transmembrane	AT4G08300	Development	0.00701779	0.146264	1.69934	1.59356
Les.558.1.A1_at	Solyc01g105890.2.1	(E)-beta-ocimene synthase IPR005630 Terpene synthase, metal-binding domain	AAX69063	Secondary metabolism	0.00388579	1.33016	0.383306	0.0298567
Les.5588.1.S1_at	Solyc06g071910.2.1	3-oxoacyl-reductase reductase	AT1G24360	metabolism	0.00165371	-1.23875	-0.272147	-0.103966
Les.559.1.A1_at	Solyc01g103580.2.1	Genomic DNA chromosome 5 P1 clone MCL19 IPR007770 Protein of unknown function DUF679	TC226015	unknown	1.50628e-06	4.29775	2.90632	0.690895
Les.5593.1.S1_at	N/A	N/A	AT3G48050	Regulation of transcription	0.0052271	0.94373	0.76368	0.30051
Les.5602.1.S1_at	Solyc01g111410.2.1	Protein prenyltransferase alpha subunit repeat-containing protein 1 IPR008940 Protein prenyltransferase	AT1G10095	unknown	0.00275694	-1.39751	-0.220846	-0.0356274
Les.5603.1.S1_at	Solyc01g097230.2.1	PRA1 family protein E IPR004895 Prenylated rab acceptor PRA1	AT1G08770	Signalling processes	0.0010208	2.58418	2.08506	0.363741
Les.5607.1.S1_at	Solyc08g080360.2.1	F-box protein PP2-B1 IPR001810 Cyclin-like F-box	AT1G12710	cell organization	0.0055485	-0.992726	-0.807301	-0.0647661
Les.5608.1.S1_a_at	Solyc09g055940.2.1	Bile acid sodium symporter family protein IPR002657 Bile acid:sodium symporter	AT3G25410	transport	0.00815105	1.29942	0.555219	0.123097
Les.5618.1.A1_at	Solyc12g038820.1.1	HAD-superfamily hydrolase subfamily IIA IPR005834 Haloacid dehalogenase-like hydrolase	AT5G10460	Regulation of transcription	0.00432524	0.814774	0.358929	-0.064984
Les.5622.1.S1_at	Solyc03g120090.1.1	Pyridoxal biosynthesis lyase pdxS IPR001852 Vitamin B6 biosynthesis protein	AT3G16050	metabolism	0.000981194	0.690528	-0.462485	-0.708867
Les.5623.1.A1_at	Solyc06g053230.2.1	Unknown Protein	AT1G57680	unknown	0.00779323	0.419241	0.216491	0.030266
Les.5624.1.S1_at	Solyc01g100410.2.1	Iron-sulfur cluster insertion protein ErpA IPR016092 FeS cluster insertion	AT5G03905	transport	0.00321327	0.736442	0.609717	-0.0497823
Les.5627.1.S1_at	Solyc01g090410.2.1	Palmitoyl protein thioesterase family protein IPR002472 Palmitoyl protein thioesterase	AT3G60340	Protein synthesis, folding and modification	0.00143242	2.75669	1.91777	0.0252072
Les.5634.1.S1_at	Solyc06g034040.1.1	Oleosin IPR000136 Oleosin	AT4G25140	metabolism	0.00918472	1.97284	0.886589	-0.189695
Les.5650.1.S1_at	Solyc01g057830.2.1	30S ribosomal protein S1 IPR003029 Ribosomal protein S1, RNA binding domain	AT5G30510	Protein synthesis, folding and modification	0.00273608	-2.98305	-1.61601	-1.10627
Les.5657.1.S1_at	Solyc04g080080.2.1	Glycosyltransferase family 77 protein IPR003388 Reticulon	AT1G19360	unknown	0.00172472	-1.64239	-0.431053	0.131858
Les.5658.1.S1_at	Solyc02g089100.2.1	C9orf85 homolog IPR019351 Protein of unknown function DUF2039	AT3G02220	unknown	0.000423084	-1.37347	-0.800011	-0.271751
Les.5676.1.S1_at	Solyc05g018490.2.1	Early fruit mRNA	AT2G25670	unknown	0.00925564	0.399043	0.78403	0.829592
Les.5678.1.S1_at	Solyc10g079970.1.1	Transmembrane protein 19 IPR002794 Protein of unknown function DUF92, transmembrane	AT5G19930	unknown	0.00699962	-2.09746	-0.192553	0.13817
Les.5682.2.A1_at	Solyc01g099900.2.1	Ribosomal protein L18 IPR000039 Ribosomal protein L18e	TC217656	redox processes	2.90873e-05	-0.702272	-0.380139	0.141173
Les.5683.1.S1_at	Solyc11g006540.1.1	FAD-dependent pyridine nucleotide-disulphide oxidoreductase IPR001327 Pyridine nucleotide-disulphide oxidoreductase, NAD-binding region	AT3G44190	unknown	0.000287053	2.20098	1.64719	-0.365274
Les.5684.1.S1_at	Solyc01g006510.2.1	L-threonine 3-dehydrogenase IPR002328 Alcohol dehydrogenase, zinc-containing, conserved site	AT5G51970	metabolism	0.00604994	-0.98695	-0.0732488	0.0956055
Les.5686.1.S1_at	Solyc04g015050.2.1	Trafficking protein particle complex subunit 5 IPR016696 TRAPP I complex, Trs31	AT5G58030	transport	8.69692e-05	-0.883028	-0.265588	0.0398976
Les.5687.1.S1_at	Solyc09g008920.2.1	Geranylgeranyl pyrophosphate synthase IPR000092 Polyprenyl synthetase	AT4G38460	Secondary metabolism	9.27562e-05	-1.09517	-0.684884	-0.303826
Les.5691.1.S1_at	Solyc07g048120.2.1	Ubiquitin fusion degradation protein 1 IPR004854 Ubiquitin fusion degradation protein UFD1	AT4G15420	RNA transcription and processing	7.27495e-05	2.09105	1.03246	0.45599
Les.570.2.A1_at	N/A	N/A	TC221783	unknown	0.00644609	-0.516647	-0.0947538	0.121415
Les.5706.1.S1_at	Solyc04g080550.2.1	Phenylcoumaran benzylic ether reductase IPR008030 NmrA-like	AT1G75290	Secondary metabolism	7.99168e-07	4.45597	2.42081	0.00304398
Les.5710.1.S1_at	Solyc11g012840.1.1	BTB_POZ domain-containing protein IPR013089 Kelch related	AT1G21780	Protein degradation	0.00494135	-1.39897	-0.0778904	0.553895
Les.5714.1.S1_at	Solyc10g079710.1.1	Uncharacterized plant-specific domain 01589 IPR006476 Conserved hypothetical protein CHP01589, plant	AT3G10250	unknown	0.00973197	0.982398	0.44338	0.262049
Les.5727.1.S1_at	Solyc02g068180.2.1	Cobalt import ATP-binding protein CbiO 2 IPR003439 ABC transporter-like	AT5G14100	transport	0.00157306	-1.36695	-0.531817	-0.182703
Les.5730.1.S1_at	Solyc11g022470.1.1	MYB-CC type transfactor IPR006447 Myb-like DNA-binding region, SHAQKYF class	AT2G01060	Regulation of transcription	0.00166637	1.00586	0.681332	-0.227039
Les.5734.1.S1_at	Solyc12g098440.1.1	RPM1 interacting protein 4 transcript 2 IPR008700 Defence response, Rin4	AT3G25070	unknown	0.00590105	-1.05233	0.0821381	0.178742
Les.5742.1.S1_at	Solyc07g064930.2.1	Protein grpE IPR000740 GrpE nucleotide exchange factor	AT4G26780	Protein synthesis, folding and modification	0.00945972	-0.502958	0.12096	0.211575
Les.5743.1.S1_at	Solyc04g007020.2.1	BRO1 domain-containing protein BROX IPR004328 BRO1	AT1G13310	unknown	5.0857e-05	-1.75205	-1.10525	-0.102017
Les.5746.1.S1_at	Solyc09g074400.2.1	WD repeat protein 39 IPR020472 G-protein beta WD-40 repeat, region	AT2G26060	transport	0.00323361	-0.98148	-0.528191	0.0980748
Les.5748.1.A1_at	Solyc05g053880.2.1	cDNA FLJ42396 fis clone ASTRO2001107	AT2G43110	unknown	0.00037524	1.39172	0.31756	0.0373347
Les.5750.1.S1_at	Solyc05g043430.2.1	Carboxymethylenebutenolidase-like protein IPR002925 Dienelactone hydrolase	AT2G32520	redox processes	0.00569249	-1.27071	-0.501913	0.244716
Les.5754.1.S1_at	N/A	N/A	AT5G40740	unknown	0.00199309	0.725087	0.151379	-0.171984
Les.5757.1.S1_at	Solyc11g066370.1.1	DNA ligase IPR000977 ATP-dependent DNA ligase	AT1G08130	DNA synthesis and chromatin structure	0.00353405	-1.49271	-0.901472	-0.319207
Les.576.1.A1_at	Solyc11g073210.1.1	Legumin 11S-globulin IPR014710 RmlC-like jelly roll fold	TC230511	Development	0.00065934	0.982671	0.347359	-0.0944226
Les.5762.1.S1_at	Solyc08g016180.2.1	60S ribosomal protein L18a IPR002670 Ribosomal protein L18ae	AT3G14600	Protein synthesis, folding and modification	0.000310356	-0.509971	-0.169852	0.128458
Les.5763.1.S1_at	Solyc09g066440.2.1	Serine_threonine kinase IPR002290 Serine_threonine protein kinase	AT4G28540	Protein synthesis, folding and modification	0.0057456	0.67654	0.452685	0.167648
Les.5765.1.S1_at	Solyc04g081360.2.1	tRNA (Adenine-N(1)-)-methyltransferase non-catalytic subunit trm6 IPR007316 Eukaryotic initiation factor 3, gamma subunit	AT2G45730	Protein synthesis, folding and modification	0.000916096	-1.92185	-1.36979	-0.382123
Les.5769.1.S1_at	Solyc12g008870.1.1	CwfJ domain-containing protein IPR006768 Protein similar to CwfJ, C-terminal 1	AT5G56900	Regulation of transcription	0.00149355	-1.10004	-0.422086	0.30848
Les.5770.1.S1_at	N/A	N/A	AT2G38650	redox processes	0.00560396	0.253581	-0.104312	-0.517565
Les.5772.1.S1_at	Solyc10g074860.1.1	Unknown Protein	AT3G08610	unknown	0.0014632	-0.47752	0.103948	0.188053
Les.5777.1.S1_at	Solyc01g097760.2.1	Ribosomal protein L7a IPR001921 Ribosomal protein L7A	AT2G47610	Protein synthesis, folding and modification	7.31394e-07	-1.08724	-0.752469	-0.0977392
Les.5778.1.S1_at	Solyc01g067710.2.1	Sodium_hydrogen exchanger IPR018407 Na+_H+ exchanger, isoforms 1-4, conserved region	AT3G06370	transport	0.000284351	1.99713	2.05099	0.515181
Les.5780.1.A1_at	Solyc02g068910.2.1	Peptidase trypsin-like serine and cysteine proteases (Fragment) IPR009003 Peptidase, trypsin-like serine and cysteine	AT5G45030	unknown	0.000481669	1.97888	0.2356	0.0233621
Les.5783.1.S1_at	Solyc04g011620.2.1	FK506-binding protein 5(PEPTIDYL-PROLYL CIS-TRANS ISOMERASE) IPR001179 Peptidyl-prolyl cis-trans isomerase, FKBP-type	AT3G55520	cell cycle	0.00528799	-0.31331	0.324457	0.351402
Les.5793.1.S1_at	Solyc06g050620.2.1	Genome sequencing data contig C226 IPR007314 Protein of unknown function DUF399	AT3G56140	unknown	0.000691278	-1.32847	-0.181585	-0.171269
Les.5795.1.A1_at	Solyc01g090950.2.1	GRAS family transcription factor IPR005202 GRAS transcription factor	AT2G45160	Development	0.00445789	1.6458	0.659926	-0.101408
Les.5801.1.S1_at	Solyc07g005730.2.1	Plasma membrane protein 3 IPR000612 Uncharacterised protein family UPF0057	AT4G30660	Response to stress	0.000571562	-0.724244	-0.269613	0.181456
Les.581.2.S1_at	Solyc08g067670.2.1	Unknown Protein	TC224903	unknown	0.00664733	0.908122	0.125618	-0.0691867
Les.5810.1.S1_at	Solyc08g062860.2.1	Mitochondrial carrier protein-like IPR002113 Adenine nucleotide translocator 1	AT1G14560	transport	0.0005349	1.69808	1.39155	0.247928
Les.582.1.A1_at	Solyc03g006960.2.1	Protein phosphatase 2C IPR015655 Protein phosphatase 2C	TC243879	Protein synthesis, folding and modification	0.00716223	0.92538	0.420547	-0.245583
Les.5823.1.S1_at	Solyc06g076970.2.1	Peptidyl-prolyl cis-trans isomerase IPR002130 Peptidyl-prolyl cis-trans isomerase, cyclophilin-type	AT5G58710	cell cycle	0.00342564	-0.371164	0.453879	0.522515
Les.5825.1.S1_at	Solyc03g025950.2.1	Membrane-associated progesterone receptor component 1 IPR001199 Cytochrome b5	AT3G48890	redox processes	0.0019256	-0.00964172	0.71948	0.768825
Les.5827.1.S1_at	Solyc01g065550.2.1	Protein DEHYDRATION-INDUCED 19 homolog 4 IPR008598 Drought induced 19	AT3G06760	Photosynthesis	0.00143553	1.10709	0.243088	-0.303916
Les.5828.1.S1_at	Solyc09g020140.2.1	GPN-loop GTPase 3 IPR004130 Protein of unknown function, ATP binding	AT4G12790	unknown	0.00626329	-0.306265	-0.00375755	0.149819
Les.5831.1.S1_at	Solyc11g007990.1.1	Malate dehydrogenase IPR011273 Malate dehydrogenase, NADP-dependent, plants	AT5G58330	metabolism	0.00104256	-0.688251	-0.1631	0.0530178
Les.5836.1.S1_at	Solyc01g109620.2.1	NADH-quinone oxidoreductase subunit I IPR001450 4Fe-4S ferredoxin, iron-sulphur binding, subgroup	AT1G79010	energy	0.00248564	-0.486121	0.037194	0.233567
Les.5837.1.S1_at	Solyc06g009750.2.1	Importin alpha-1b subunit IPR002652 Importin-alpha-like, importin-beta-binding region IPR000225 Armadillo IPR011989 Armadillo-like helical	AT3G06720	Protein synthesis, folding and modification	0.000260946	-0.918782	-0.271775	0.163453
Les.5840.1.S1_at	Solyc04g081490.2.1	Tubulin beta-1 chain IPR002453 Beta tubulin	AT1G75780	cell organization	0.00870488	-3.01936	-1.93366	-0.755091
Les.5852.2.S1_at	Solyc04g007550.2.1	ATP synthase subunit beta IPR005722 ATPase, F1 complex, beta subunit	AT5G08680	Photosynthesis	0.005428	-0.704521	0.334298	0.472551
Les.5852.3.S1_at	Solyc04g007550.2.1	ATP synthase subunit beta IPR005722 ATPase, F1 complex, beta subunit	AT5G08690	Photosynthesis	0.00482829	-0.368127	0.353278	0.307478
Les.5854.1.S1_at	Solyc01g100590.2.1	Unknown Protein IPR019020 Cytochrome c-552_DMSO reductase-like, haem-binding domain	AT3G62370	unknown	0.00534557	-0.601782	0.730064	0.740477
Les.5864.1.S1_at	Solyc07g043420.2.1	2-oxoglutarate-dependent dioxygenase IPR005123 Oxoglutarate and iron-dependent oxygenase	AT4G10500	Secondary metabolism	0.00888917	-5.59068	-5.60184	-1.22385
Les.5868.1.S1_at	Solyc11g006690.1.1	40S ribosomal protein S17-like protein IPR001210 Ribosomal protein S17e	AT5G04800	Protein synthesis, folding and modification	0.000561835	-0.704438	-0.552144	-0.00842847
Les.5869.1.S1_at	Solyc12g010790.1.1	Ras-related protein Rab-25 IPR015595 Rab11-related	AT5G60860	Signalling processes	0.00771767	0.474505	-0.273984	-0.68137
Les.5873.1.S1_at	Solyc10g083780.1.1	Vacuolar protein-sorting-associated protein 37 homolog 1 IPR009851 Modifier of rudimentary, Modr	AT3G53120	unknown	0.000778644	0.938913	0.493099	0.202603
Les.5875.1.S1_at	Solyc10g083160.1.1	Oxidation resistance 1 IPR006571 TLDc	AT5G06260	DNA synthesis and chromatin structure	0.00212688	-0.891941	-0.35926	0.206617
Les.5878.1.S1_at	Solyc05g023740.2.1	MEI2-like RNA binding protein IPR007201 RNA recognition motif 2	AT5G61960	cell organization	0.000131168	1.0367	0.54387	-0.10147
Les.5879.1.S1_at	Solyc02g087090.2.1	Prostaglandin G_H synthase 2 IPR002007 Haem peroxidase, animal	AT3G01420	Response to stress	0.000317492	4.36849	3.12654	1.17488
Les.5882.1.A1_at	Solyc02g091740.2.1	Unknown Protein IPR013256 Chromatin SPT2	TC238093	unknown	2.89028e-06	0.868177	0.141271	-0.628736
Les.5883.1.S1_at	Solyc10g047960.1.1	Unknown Protein	ABK93823	unknown	0.00814367	0.463443	-1.03157	-0.752831
Les.5886.1.S1_at	N/A	N/A	TC227433	unknown	0.00156919	1.02379	-0.0651144	-0.979438
Les.5886.2.S1_at	N/A	N/A	TC227433	unknown	0.000214062	1.55826	0.352232	-0.859169
Les.5890.1.S1_at	Solyc12g042950.1.1	ADP_ATP carrier protein IPR004667 ADP_ATP carrier protein	AT1G80300	transport	0.00577186	0.954279	0.163771	-0.156926
Les.5914.1.S1_at	Solyc08g060920.2.1	Xenotropic and polytropic retrovirus receptor IPR004331 SPX, N-terminal	BP895350	unknown	0.0093386	-0.577955	-0.0126478	0.562014
Les.5918.1.S1_at	Solyc01g094910.2.1	Ferric reductase oxidase IPR013121 Ferric reductase, NAD binding	AT1G01580	transport	0.00237691	-1.69211	0.539406	1.79626
Les.5919.1.S1_at	Solyc03g120960.1.1	STIG1 IPR001368 TNFR_CD27_30_40_95 cysteine-rich region	AAR27430	unknown	0.00645934	0.439865	0.0902329	-0.296422
Les.5920.1.S1_at	Solyc03g044790.2.1	Alpha-hydroxynitrile lyase IPR000073 Alpha_beta hydrolase fold-1	AT2G23610	unknown	0.000295596	-1.02158	0.903939	1.54736
Les.5925.1.S1_at	Solyc07g044980.2.1	NPR1-1 protein (Fragment) IPR013069 BTB_POZ	AT5G45110	cell organization	0.00134945	-1.63417	0.528211	1.11762
Les.5928.1.S1_at	Solyc04g008480.1.1	Myb-like DNA-binding domain SHAQKYF class family protein expressed IPR006447 Myb-like DNA-binding region, SHAQKYF class	AT2G02050	energy	5.23642e-05	-0.285098	-0.108128	0.301124
Les.5928.2.A1_at	Solyc04g008490.1.1	NADH dehydrogenase IPR008698 NADH:ubiquinone oxidoreductase, B18 subunit	AT2G02050	energy	2.45464e-05	-0.523075	-0.0327017	0.192951
Les.5931.1.S1_at	Solyc01g095220.2.1	Unknown Protein	TC231283	unknown	0.000179699	-1.99122	-1.60503	-0.665787
Les.5940.1.S1_at	Solyc07g040690.2.1	NPR1 protein (Fragment) IPR002110 Ankyrin	AT1G64280	cell organization	0.00531147	1.18739	0.900928	0.449288
Les.5942.1.S1_at	Solyc02g086240.2.1	50S ribosomal protein L5 IPR002132 Ribosomal protein L5	AT5G45775	Protein synthesis, folding and modification	4.2199e-05	-1.22337	-0.961215	-0.0261086
Les.5942.2.S1_at	Solyc07g055230.2.1	50S ribosomal protein L5 IPR002132 Ribosomal protein L5	AT5G45775	Protein synthesis, folding and modification	0.000447561	-1.07019	-0.686331	-0.223993
Les.5946.1.S1_at	Solyc07g051850.2.1	Aspartic proteinase IPR001461 Peptidase A1	AT1G11910	Protein degradation	0.00114821	-0.624731	0.548986	0.746175
Les.5954.1.S1_at	Solyc03g097920.1.1	Mitogen-activated protein kinase kinase IPR002290 Serine_threonine protein kinase	AT1G73500	Protein synthesis, folding and modification	0.00259263	-1.098	0.0618971	0.58988
Les.5956.2.S1_at	N/A	N/A	AAB53203	unknown	0.00253016	1.62552	1.3797	0.450341
Les.606.1.A1_at	N/A	N/A	BG626503	unknown	0.00239077	0.543015	0.193237	-0.105489
Les.607.1.A1_s_at	Solyc06g082090.2.1	Methionine aminopeptidase IPR004545 Proliferation-associated protein 1	TC227571	Protein degradation	2.80542e-05	-0.868597	-0.248911	0.124199
Les.61.1.S1_at	Solyc05g007510.2.1	RNA-dependent RNA polymerase IPR007855 RNA-dependent RNA polymerase, eukaryotic-type	AT1G14790	RNA transcription and processing	0.000109035	-3.62824	-2.75342	-0.304799
Les.611.1.S1_at	Solyc01g068030.2.1	Cyclase_dehydrase IPR005031 Streptomyces cyclase_dehydrase	AT1G02475	unknown	0.00391757	-1.5484	-0.445746	0.0238055
Les.612.1.S1_at	Solyc04g055260.2.1	Carboxyl methyltransferase IPR005299 SAM dependent carboxyl methyltransferase	AT1G19640	Hormone metabolism	0.00536197	0.329919	-0.0923047	-0.217682
Les.612.2.A1_at	Solyc04g055260.2.1	Carboxyl methyltransferase IPR005299 SAM dependent carboxyl methyltransferase	AT5G66430	unknown	0.00815936	0.622458	-0.334129	-0.25064
Les.619.1.A1_at	N/A	N/A	BG626547	unknown	0.00068773	1.10961	0.0254098	-0.18628
Les.628.2.S1_at	Solyc09g025250.2.1	Mitochondrial inner membrane protease subunit 2 IPR015927 Peptidase S24, S26A, S26B and S26C	AT2G31140	unknown	0.00940925	-1.03939	-0.101739	0.0757867
Les.636.2.S1_at	Solyc01g111600.2.1	Metal ion binding protein IPR006121 Heavy metal transport_detoxification protein	TC225527	transport	0.00410636	-0.692777	0.443763	0.323872
Les.646.1.A1_at	Solyc08g075860.2.1	Os06g0115800 protein (Fragment)	TC236650	unknown	0.00705168	0.598139	0.158918	0.0176819
Les.656.2.S1_at	Solyc08g083360.2.1	Ferredoxin IPR001041 Ferredoxin	TC221219	Photosynthesis	0.000237615	-0.602928	-3.26283	-3.81983
Les.657.2.A1_a_at	Solyc02g078540.2.1	Unknown Protein IPR000996 Clathrin light chain	TC242807	unknown	0.000569158	1.14484	0.433085	-0.10088
Les.660.1.A1_at	Solyc03g032000.2.1	Thioredoxin reductase IPR005982 Thioredoxin reductase	TC241095	redox processes	4.08448e-05	-0.53624	0.1426	0.352753
Les.663.1.S1_at	Solyc01g096520.2.1	Peptidyl-prolyl cis-trans isomerase IPR002130 Peptidyl-prolyl cis-trans isomerase, cyclophilin-type	AT2G38730	cell cycle	0.000243439	-0.714451	0.0500382	0.431651
Les.664.1.A1_at	N/A	N/A	BG626805	unknown	0.000210214	1.00526	0.505712	0.0150766
Les.669.1.A1_at	Solyc01g102830.2.1	Unknown Protein	GO374926	energy	0.00133712	-0.611354	0.142424	0.271911
Les.680.1.A1_at	Solyc04g080610.2.1	Ornithine carbamoyltransferase IPR002292 Ornithine carbamoyltransferase	TC232193	amino acid metabolism	0.000170434	-1.26131	-0.412776	0.118387
Les.683.3.A1_at	Solyc01g058670.2.1	Transcription factor	TC233598	Regulation of transcription	0.00238165	-0.0591843	-0.690638	-0.751584
Les.687.1.S1_at	Solyc02g087880.2.1	Tubulin alpha-7 chain IPR002452 Alpha tubulin	AT4G14960	cell organization	0.00174655	0.752264	0.244404	-0.17621
Les.690.1.A1_at	N/A	N/A	TC238397	unknown	0.0012237	-3.13343	-1.31116	-0.458911
Les.691.1.A1_at	Solyc05g014760.2.1	Cell division protein kinase 10 IPR002290 Serine_threonine protein kinase	TC233457	Protein synthesis, folding and modification	0.000327809	0.490592	0.0868361	-0.34825
Les.692.1.S1_at	Solyc01g096740.2.1	Transporter major facilitator family IPR016196 Major facilitator superfamily, general substrate transporter	TC231360	transport	0.00964863	0.16291	-0.395907	-0.482157
Les.700.1.A1_at	Solyc02g087650.2.1	Unknown Protein	BG626986	unknown	0.00773513	-1.02255	-0.271924	0.152026
Les.702.1.S1_at	Solyc02g089610.1.1	S-adenosylmethionine decarboxylase proenzyme IPR001985 S-adenosylmethionine decarboxylase	AT3G25570	metabolism	0.000126683	2.82894	2.0636	0.341657
Les.733.1.S1_at	Solyc01g095570.2.1	Mitochondrial carrier-like protein IPR002067 Mitochondrial carrier protein	AT4G01100	transport	0.00586707	-0.867723	-0.308011	0.00404444
Les.735.2.A1_at	Solyc01g099930.2.1	Pectinesterase (Fragment)	TC218086	unknown	0.000578664	-0.649795	-0.4922	-0.00693246
Les.742.1.S1_at	Solyc03g117320.2.1	50S ribosomal protein L3-2 IPR019927 Ribosomal protein L3, bacterial_organelle-type	AT3G17465	Protein synthesis, folding and modification	0.00184804	-0.8003	-0.518146	-0.00541054
Les.755.1.A1_at	Solyc00g005070.1.1	Unknown Protein	TC242405	DNA synthesis and chromatin structure	0.000743823	1.23854	0.176356	-0.252316
Les.76.1.S1_at	Solyc02g021470.2.1	Cullin 4 IPR001373 Cullin, N-terminal	AT5G46210	Protein degradation	0.000386592	0.806138	0.373583	0.11831
Les.761.1.A1_at	Solyc04g072390.2.1	Alkylated DNA repair protein alkB 8 IPR013216 Methyltransferase type 11	TC241201	unknown	0.00156366	-0.231019	0.521156	0.619594
Les.775.1.S1_at	Solyc08g080500.2.1	Rhomboid family protein IPR002610 Peptidase S54, rhomboid	AT5G07250	unknown	0.000932887	1.3578	0.818765	-0.0866661
Les.777.1.A1_at	N/A	N/A	TC222343	unknown	0.00270807	-0.854554	-0.0304209	0.417845
Les.793.1.S1_s_at	Solyc08g016180.2.1	60S ribosomal protein L18a IPR002670 Ribosomal protein L18ae	AT3G14600	Protein synthesis, folding and modification	8.26269e-06	-0.948052	-0.589796	0.00316798
Les.793.2.A1_s_at	Solyc08g016180.2.1	60S ribosomal protein L18a IPR002670 Ribosomal protein L18ae	BP894857	Protein synthesis, folding and modification	0.000147379	-0.761563	-0.230283	0.0542118
Les.797.1.S1_at	Solyc09g090730.1.1	Ammonium transporter IPR001905 Ammonium transporter	AT4G13510	transport	0.000240271	0.488972	1.09492	1.88664
Les.802.1.A1_at	Solyc05g012460.2.1	Cobalamin synthesis protein P biosynthesis CobW-like	TC238012	cell organization	0.000546582	-0.516635	-0.30335	0.0929348
Les.804.1.S1_at	N/A	N/A	TC229450	unknown	0.00718706	1.59638	0.0594535	0.100806
Les.81.1.S1_at	Solyc02g086870.2.1	Farnesyltransferase beta subunit IPR008930 Terpenoid cylases_protein prenyltransferase alpha-alpha toroid	AT5G40280	Protein synthesis, folding and modification	0.00155949	-1.557	-0.410686	-0.0307108
Les.815.1.A1_at	N/A	N/A	BG627610	unknown	0.000381854	1.21018	0.490175	0.0459311
Les.816.1.A1_at	Solyc09g005910.2.1	Mg2+-dependent phosphatidate (PA) phosphatase catalyzes the dephosphorylation of PA to yield diacylglycerol and Pi responsible for de novo lipid synthesis homologous to mammalian lipin 1 IPR013209 LNS2, Lipin_Ned1_Smp2	TC236855	unknown	0.000291871	1.37749	1.18311	0.530447
Les.837.1.A1_s_at	Solyc01g091310.2.1	WD-40 repeat protein IPR017986 WD40 repeat, region	TC224889	Development	0.00976616	0.395032	0.268729	-0.27219
Les.842.1.S1_at	Solyc01g095620.2.1	UDP-glucosyltransferase IPR002213 UDP-glucuronosyl_UDP-glucosyltransferase	AT1G01420	Secondary metabolism	0.0065046	1.85197	1.21277	0.477895
Les.842.2.S1_a_at	Solyc01g095620.2.1	UDP-glucosyltransferase IPR002213 UDP-glucuronosyl_UDP-glucosyltransferase	AT4G01070	Secondary metabolism	0.00328499	2.06671	0.784217	0.221945
Les.85.1.S1_at	Solyc09g075440.2.1	Ethylene receptor IPR005467 Signal transduction histidine kinase, core	AT2G40940	Hormone metabolism	0.00676161	-0.768643	0.613997	0.6931
Les.858.1.A1_at	Solyc10g012420.2.1	Unknown Protein	BG627776	unknown	0.00542426	-0.221249	0.554259	0.73603
Les.863.1.A1_at	N/A	N/A	TC232170	unknown	8.33641e-08	5.27337	3.87701	0.977902
Les.871.1.A1_at	Solyc05g013700.2.1	Eukaryotic translation initiation factor 4B IPR010433 Plant specific eukaryotic initiation factor 4B	TC240380	Protein synthesis, folding and modification	0.00854579	0.496413	0.12899	-0.0245612
Les.875.1.S1_at	Solyc06g073790.2.1	40S ribosomal protein S11 IPR000266 Ribosomal protein S17	AT4G30800	Protein synthesis, folding and modification	1.89835e-05	-0.851274	-0.422384	0.0575883
Les.881.1.A1_at	N/A	N/A	BG627860	unknown	0.00220326	0.752374	0.182417	-0.0808269
Les.886.1.A1_at	Solyc01g109780.2.1	Unknown Protein	TC237115	Protein degradation	0.00796377	0.777987	0.628433	0.266801
Les.891.1.A1_at	Solyc04g080360.2.1	Dehydration-responsive family protein IPR004159 Protein of unknown function DUF248, methyltransferase putative	TC237641	Response to stress	0.00235006	-1.90866	-1.06057	-0.20516
Les.894.1.A1_at	Solyc02g088280.2.1	Unknown Protein	TC237713	unknown	0.000455272	-0.834434	-0.603475	0.0142829
Les.904.1.S1_s_at	Solyc02g082700.2.1	High mobility group protein IPR000910 High mobility group, HMG1_HMG2	AT1G20696	Regulation of transcription	0.00467079	-1.44376	-1.31262	-0.338554
Les.904.2.A1_s_at	Solyc02g082700.2.1	High mobility group protein IPR000910 High mobility group, HMG1_HMG2	TC233602	Regulation of transcription	0.00110524	-1.13447	-0.835792	-0.284429
Les.906.1.A1_at	Solyc01g066370.2.1	Pectinesterase IPR000070 Pectinesterase, catalytic	BG137785	cell wall	0.00942046	0.387798	0.143206	-0.130578
Les.907.1.A1_at	Solyc02g083580.2.1	Ras-like GTP-binding protein RHO IPR003578 Ras small GTPase, Rho type	BG628064	Signalling processes	0.00036201	1.34104	0.242965	-0.304511
Les.92.1.S1_at	Solyc05g047570.2.1	Receptor like kinase, RLK	AT2G07040	Signalling processes	0.00363913	1.17571	0.273657	-0.104765
Les.923.1.S1_at	Solyc07g064610.2.1	Calcium-dependent protein kinase 2 IPR002290 Serine_threonine protein kinase	AT3G20410	Signalling processes	0.00505926	0.660825	0.198632	-0.316077
Les.938.1.A1_at	N/A	N/A	TC245018	unknown	0.0012282	0.48817	-0.210558	-0.836701
Les.941.1.A1_at	N/A	N/A	BG628285	unknown	0.00990393	-1.53006	-1.01784	-0.506383
Les.944.1.A1_at	N/A	N/A	BG628296	unknown	0.000392305	0.869682	0.142605	-0.0442833
Les.946.2.A1_at	Solyc05g015630.2.1	Nuclear transport factor 2 IPR018222 Nuclear transport factor 2, Eukaryote	FS193975	Protein synthesis, folding and modification	0.00496843	-0.704558	-0.129604	0.0628847
Les.949.3.A1_at	Solyc10g007180.2.1	DAG protein IPR015500 Peptidase S8, subtilisin-related	TC239523	Development	0.000131188	-0.63648	-0.154911	0.365257
Les.953.1.S1_at	Solyc02g086650.2.1	Glucose-6-phosphate_phosphate translocator 2 IPR004696 Tpt phosphate_phosphoenolpyruvate translocator	TC218607	transport	0.00506115	0.431697	-0.135168	-0.373919
Les.956.1.A1_at	Solyc03g006130.2.1	Receptor like kinase, RLK	TC242034	Signalling processes	0.0010426	0.867377	0.611997	-0.730867
Les.961.1.A1_at	N/A	N/A	TC240022	unknown	0.000785767	-0.828281	0.483508	0.404507
Les.962.1.S1_at	Solyc06g082390.2.1	cDNA clone J065191E12 full insert sequence	AT2G30280	unknown	0.000517093	-1.32053	-0.601371	0.223307
Les.966.1.S1_at	Solyc01g102390.2.1	Germin-like protein IPR014710 RmlC-like jelly roll fold	AT1G09560	Response to stress	0.000666584	3.53491	3.15087	1.31819
Les.966.2.S1_at	Solyc01g102400.2.1	Germin-like protein IPR014710 RmlC-like jelly roll fold	TC220248	Response to stress	1.85844e-05	2.90404	1.73506	0.626117
Les.966.3.A1_at	Solyc01g102400.2.1	Germin-like protein IPR014710 RmlC-like jelly roll fold	TC235376	unknown	0.000299527	3.52303	2.81028	1.11746
Les.969.1.A1_at	N/A	N/A	TC218372	unknown	0.00936838	-0.952844	-0.271494	-0.0737791
Les.97.1.S1_at	Solyc08g078850.2.1	L-lactate dehydrogenase IPR011304 L-lactate dehydrogenase	AT4G17260	metabolism	0.000328916	3.29953	2.91755	1.00591
Les.971.1.A1_at	Solyc02g085870.2.1	Fatty acid elongase 3-ketoacyl-CoA synthase IPR012392 Very-long-chain 3-ketoacyl-CoA synthase	AT1G68530	metabolism	0.00648168	-2.91811	-1.56003	-0.24384
Les.975.1.S1_at	Solyc01g010660.2.1	Receptor-like protein kinase At3g21340 IPR002290 Serine_threonine protein kinase	AT2G02800	Protein synthesis, folding and modification	0.00118361	1.83511	1.79839	0.096516
Les.986.1.S1_at	Solyc02g012020.1.1	ATP synthase subunit b, chloroplastic IPR018118 ATPase, F1_A1 complex, alpha_beta subunit, N-terminal	ATCG00130	Photosynthesis	0.00263183	2.69764	0.879771	-0.00502219
Les.995.1.A1_at	Solyc09g007740.2.1	Unknown Protein	BG628689	unknown	0.00547827	-1.79061	-0.19119	0.0364914
Les.998.1.S1_at	Solyc05g009020.2.1	Mitochondrial carrier like protein IPR002113 Adenine nucleotide translocator 1	AT1G25380	transport	0.00112651	1.35733	0.58095	0.268552
LesAffx.1001.1.S1_at	Solyc02g085130.2.1	Tubby-like F-box protein 5 IPR000007 Tubby, C-terminal	AT2G18280	Protein degradation	0.00633982	1.29656	0.0165532	-0.735316
LesAffx.1007.1.S1_at	Solyc08g077030.2.1	AT-hook motif nuclear localized protein 13 IPR005175 Protein of unknown function DUF296	AT1G76200	unknown	0.00117899	-0.390118	0.29441	0.303443
LesAffx.10095.1.S1_at	Solyc05g009530.2.1	Dihydrolipoyllysine-residue acetyltransferase component of pyruvate dehydrogenase complex IPR001078 2-oxoacid dehydrogenase acyltransferase, catalytic domain	AT3G25860	metabolism	0.00567361	0.613637	0.264426	-0.327427
LesAffx.10198.1.S1_at	Solyc03g032120.2.1	Nucleoside-triphosphatase THEP1 IPR004948 Protein of unknown function DUF265	AT5G66005	unknown	0.00197255	-0.000944304	-0.410241	-0.653839
LesAffx.10279.1.A1_at	Solyc12g087870.1.1	Purine permease family protein IPR004853 Protein of unknown function DUF250	AT1G28220	transport	9.47502e-05	-2.02885	-0.471867	0.843162
LesAffx.10279.1.S1_at	Solyc12g087870.1.1	Purine permease family protein IPR004853 Protein of unknown function DUF250	AT1G28220	transport	0.00349964	-0.655572	0.429096	0.356359
LesAffx.10313.1.S1_at	Solyc01g112220.2.1	Serine_threonine protein kinase-like IPR002290 Serine_threonine protein kinase	AT2G17220	Protein synthesis, folding and modification	0.00695497	1.89828	0.806055	0.222703
LesAffx.10416.1.S1_at	Solyc10g083640.1.1	Splicing factor U2af subunit IPR009145 U2 auxiliary factor small subunit	AT5G42820	RNA transcription and processing	0.00579563	1.37975	0.28013	0.115937
LesAffx.10444.1.S1_at	Solyc05g052980.2.1	Protein phosphatase 2C IPR015655 Protein phosphatase 2C	AT3G11410	Protein synthesis, folding and modification	0.000837623	1.9608	0.462793	0.0518164
LesAffx.10488.1.S1_at	Solyc10g081380.1.1	Unknown Protein IPR001305 Heat shock protein DnaJ, cysteine-rich region	AT5G17840	Protein synthesis, folding and modification	0.000886525	-0.703612	-0.0939654	0.023117
LesAffx.10497.2.S1_at	Solyc06g051960.2.1	Pectinesterase IPR000070 Pectinesterase, catalytic	AT3G49220	cell wall	0.00760597	1.93731	0.69793	-0.0397215
LesAffx.10613.1.S1_at	Solyc07g005240.2.1	FAD-dependent oxidoreductase family protein IPR006076 FAD dependent oxidoreductase	AT2G22650	unknown	0.00161697	1.43758	0.431923	-0.141853
LesAffx.10650.1.S1_at	N/A	N/A	AT5G17165	unknown	0.000922927	-3.70051	-2.91545	-0.368812
LesAffx.10723.1.S1_at	Solyc00g052940.2.1	Nodulin-like protein IPR000620 Protein of unknown function DUF6, transmembrane	AT5G42130	transport	0.0099593	0.332224	-0.330041	-0.271309
LesAffx.10807.1.S1_at	Solyc11g066100.1.1	heat shock protein IPR013126 Heat shock protein 70	AT5G02490	Response to stress	0.000230028	1.60735	0.306887	-0.162264
LesAffx.1084.1.S1_at	Solyc09g092340.2.1	3_apos-5_apos exonuclease domain protein IPR002562 3-5 exonuclease	AT4G13870	DNA synthesis and chromatin structure	0.00031622	0.567012	-0.370047	-0.776539
LesAffx.109.1.A1_at	Solyc02g085580.2.1	C2H2L domain class transcription factor IPR007087 Zinc finger, C2H2-type	AT5G66730	Regulation of transcription	0.00511814	-0.989001	-0.880888	0.0324733
LesAffx.11399.1.S1_at	Solyc07g009170.2.1	Nudix hydrolase 24 IPR000086 NUDIX hydrolase domain	AT5G19460	unknown	0.00698417	1.32217	0.347629	-0.0842503
LesAffx.11542.1.A1_at	Solyc02g094000.1.1	Calmodulin-like protein IPR011992 EF-Hand type	AT1G76650	Signalling processes	0.00226266	1.50017	0.53103	-0.143969
LesAffx.11542.1.S1_at	Solyc02g094000.1.1	Calmodulin-like protein IPR011992 EF-Hand type	AT1G76650	Signalling processes	0.00293175	3.62364	2.81442	0.0327997
LesAffx.11597.1.S1_at	Solyc02g061950.2.1	C17orf95 protein (Fragment) IPR019410 Methyltransferase-16, putative	AT1G63855	unknown	0.00718458	1.48159	0.26308	0.325881
LesAffx.11665.1.A1_at	Solyc10g080490.1.1	cDNA clone 002-130-C06 full insert sequence	AT3G58010	unknown	0.00406477	1.31692	-0.00852476	-0.14799
LesAffx.11805.1.S1_at	Solyc01g006710.2.1	ATP-dependent RNA helicase A-like protein IPR011545 DNA_RNA helicase, DEAD_DEAH box type, N-terminal	AT5G04895	DNA synthesis and chromatin structure	0.00164486	-1.07611	-0.535778	-0.0348161
LesAffx.11839.1.S1_at	Solyc11g045260.1.1	Photosystem II CP43 chlorophyll apoprotein IPR000932 Photosystem antenna protein-like	ATMG00990	unknown	0.00653627	1.47113	0.264952	0.343757
LesAffx.11886.1.S1_at	Solyc06g053430.2.1	selenoprotein IPR014912 Sep15_SelM redox	AT1G05720	unknown	0.00190166	-0.499789	0.262551	0.452719
LesAffx.11941.1.S1_at	Solyc02g077040.2.1	Cathepsin B-like cysteine proteinase 5 IPR013128 Peptidase C1A, papain	AT3G49340	Protein degradation	0.000771456	-2.10473	1.18369	1.86947
LesAffx.11993.1.S1_at	Solyc10g081480.1.1	Genomic DNA chromosome 5 P1 clone MPA22	AT5G37480	unknown	0.00224908	-2.02657	-0.679185	0.117313
LesAffx.1244.2.A1_at	Solyc07g043510.2.1	Cysteine-type peptidase IPR003323 Ovarian tumour, otubain	AT3G22260	Protein degradation	0.000233411	2.10122	1.97434	0.603434
LesAffx.12493.1.S1_at	Solyc03g117510.2.1	Formamidopyrimidine-DNA glycosylase IPR000191 DNA glycosylase_AP lyase	AT1G52500	DNA synthesis and chromatin structure	0.00739347	0.47866	0.104528	-0.103301
LesAffx.12514.1.S1_at	Solyc02g077590.1.1	Homeobox-leucine zipper-like protein IPR001356 Homeobox	AT5G15150	Regulation of transcription	0.00267922	-2.65	-1.09576	-0.560083
LesAffx.12574.1.A1_at	Solyc04g072400.2.1	Endoribonuclease E-like protein	AT1G36320	unknown	0.00379312	-2.0985	-1.05377	-0.152331
LesAffx.12576.1.S1_at	Solyc12g099800.1.1	Rhodanese-like domain containing protein IPR001763 Rhodanese-like	AT5G19370	redox processes	0.00325619	-1.63065	-0.335612	-0.254814
LesAffx.12580.1.S1_at	Solyc03g007600.2.1	Pentatricopeptide repeat-containing protein At4g21190 IPR002885 Pentatricopeptide repeat	AT4G21190	unknown	0.00160609	-2.8829	-1.35804	-0.619949
LesAffx.12586.1.S1_at	Solyc03g120840.1.1	Ethylene-responsive transcription factor 4 IPR001471 Pathogenesis-related transcriptional factor and ERF, DNA-binding	AT5G25810	Regulation of transcription	0.00167751	1.54282	0.281145	0.0785752
LesAffx.12670.1.S1_at	Solyc06g060370.2.1	Organic anion transporter IPR004853 Protein of unknown function DUF250	AT2G38060	unknown	2.08442e-08	4.52306	3.15434	0.46304
LesAffx.12670.3.S1_at	Solyc09g013150.2.1	Vesicular glutamate transporter 3 IPR016196 Major facilitator superfamily, general substrate transporter	AT2G38060	transport	1.16299e-06	6.53078	5.4392	2.33511
LesAffx.12680.1.S1_at	Solyc01g109360.2.1	Tyrosyl-tRNA synthetase IPR016485 Tyrosine tRNA ligase, archaeal_eukaryotic	AT1G28350	Protein synthesis, folding and modification	5.63421e-05	-0.874269	-0.295754	0.03004
LesAffx.13053.1.S1_at	Solyc12g007030.1.1	Aldehyde dehydrogenase 1 IPR015590 Aldehyde dehydrogenase	AT3G24503	metabolism	7.57259e-05	3.43889	3.29425	1.36436
LesAffx.13666.1.S1_s_at	Solyc02g069610.2.1	Protein transport protein GOT1 IPR007305 Got1-like protein	AT3G03180	Secondary metabolism	0.00821501	-0.0330719	0.227478	0.418966
LesAffx.13683.2.S1_at	Solyc12g099360.1.1	Acyl-CoA synthetase_AMP-acid ligase II IPR000873 AMP-dependent synthetase and ligase	AT3G16910	metabolism	0.00608019	0.875078	0.170518	-0.0107298
LesAffx.1406.1.S1_at	Solyc09g014620.2.1	Unknown Protein	AT3G51880	Regulation of transcription	0.00544109	-0.356855	-0.304933	0.260425
LesAffx.1406.1.S1_s_at	Solyc09g014620.2.1	Unknown Protein	AT3G51880	Regulation of transcription	0.000876903	-0.885114	-0.567643	0.168652
LesAffx.14110.2.A1_at	Solyc06g069760.2.1	Dof zinc finger protein IPR003851 Zinc finger, Dof-type	AT3G47500	Regulation of transcription	0.00194804	1.36099	0.167073	-0.35523
LesAffx.1454.1.S1_at	Solyc03g113700.2.1	CCR4-NOT transcription complex subunit 4 IPR001841 Zinc finger, RING-type	AT5G62910	Protein degradation	0.00289155	0.267093	-0.0385103	-0.6828
LesAffx.14682.1.S1_at	Solyc03g120610.2.1	Cytochrome c biogenesis protein-like IPR005616 Cytochrome C biogenesis protein CcmH	AT1G15220	energy	0.00343447	-0.79369	-0.0142369	0.467565
LesAffx.15067.1.S1_at	Solyc05g006220.2.1	IAA-amino acid hydrolase IPR017439 Peptidase M20D, mername-AA028_carboxypeptidase Ss1	AT1G44350	Hormone metabolism	0.00214246	2.48018	0.959758	0.505018
LesAffx.152.1.S1_at	Solyc11g068610.1.1	Actin related protein 2_3 complex subunit 2 IPR007188 Arp2_3 complex, 34kDa subunit p34-Arc	AT1G30825	cell organization	0.00757709	-0.659806	0.465557	0.607496
LesAffx.15247.2.A1_at	Solyc05g055210.1.1	Eukaryotic peptide chain release factor subunit 1-3-like IPR004403 Peptide chain release factor eRF_aRF subunit 1	AT3G26618	Protein synthesis, folding and modification	0.00298664	-0.645347	-0.1361	0.131182
LesAffx.15303.1.S1_at	Solyc03g007740.2.1	Reticulon family protein IPR003388 Reticulon	AT4G11220	unknown	0.00308476	-0.463101	-0.496088	0.036921
LesAffx.15321.1.S1_at	Solyc06g083880.2.1	Unknown Protein	AW093537	unknown	0.00325795	0.136346	-0.761323	-0.903733
LesAffx.15469.1.S1_at	Solyc10g044840.1.1	PIN domain containing protein (Yacp-like protein) IPR010298 Protein of unknown function DUF901	AT2G02410	unknown	0.00275711	-0.307655	-2.594	-2.12322
LesAffx.15550.1.S1_at	Solyc09g009780.2.1	Glucosamine 6-phosphate N-acetyltransferase IPR000182 GCN5-related N-acetyltransferase	AT5G15770	energy	0.00566374	-0.957758	-0.845272	-0.201441
LesAffx.15878.2.A1_at	Solyc01g007000.2.1	U-box domain-containing protein IPR003613 U box domain	AT3G52450	Regulation of transcription	0.000832397	4.79453	3.50899	1.50572
LesAffx.15878.2.S1_at	Solyc01g007000.2.1	U-box domain-containing protein IPR003613 U box domain	AT3G52450	Regulation of transcription	0.0034534	0.972007	0.257158	-0.0290241
LesAffx.16086.1.S1_at	Solyc07g055690.1.1	S-locus-specific glycoprotein S6 lectin	AT1G78820	Signalling processes	1.0621e-05	5.22608	3.74834	1.90001
LesAffx.16164.1.S1_at	Solyc03g115930.1.1	Calmodulin-like protein IPR011992 EF-Hand type	AT3G29000	Signalling processes	0.000506067	-1.97904	0.352343	1.74976
LesAffx.16204.1.S1_at	Solyc00g006810.2.1	Peptidyl-prolyl cis-trans isomerase IPR001179 Peptidyl-prolyl cis-trans isomerase, FKBP-type	AT5G13410	Protein synthesis, folding and modification	0.00579023	-1.7525	-0.963042	-0.691096
LesAffx.16207.1.S1_at	Solyc08g076860.2.1	Zinc-binding family protein IPR006734 Protein of unknown function DUF597	AT1G32700	unknown	0.00426913	-0.324314	0.123648	0.766507
LesAffx.16236.1.A1_at	Solyc04g078910.2.1	Thioredoxin-like 2 IPR013766 Thioredoxin domain	AT1G07700	redox processes	0.000148107	1.28142	0.573931	-0.870543
LesAffx.16288.1.A1_at	Solyc07g008470.2.1	Macrophage migration inhibitory factor family protein IPR001398 Macrophage migration inhibitory factor	AT5G57170	unknown	0.0024684	0.922082	0.16481	-0.343948
LesAffx.16313.1.S1_at	Solyc07g047710.2.1	Glucan endo-1 3-beta-glucosidase 3 IPR012946 X8	AT5G35740	unknown	0.00446651	0.613538	-0.239876	-0.762255
LesAffx.164.1.A1_at	Solyc11g068550.1.1	Os12g0119800 protein (Fragment) IPR010847 Harpin-induced 1	AT3G44380	unknown	0.000825016	-1.93125	-1.19065	-0.152224
LesAffx.16433.1.S1_at	Solyc04g074750.2.1	Polyadenylate-binding protein 1-A IPR000504 RNA recognition motif, RNP-1	AT4G09040	RNA transcription and processing	0.000679966	0.898809	-1.23415	-1.59209
LesAffx.16442.1.A1_at	Solyc12g005850.1.1	Multidrug resistance protein mdtK IPR002528 Multi antimicrobial extrusion protein MatE	AT3G21690	transport	0.000150401	1.32683	1.17122	-0.134947
LesAffx.16442.1.S1_at	Solyc12g005850.1.1	Multidrug resistance protein mdtK IPR002528 Multi antimicrobial extrusion protein MatE	AT3G21690	transport	7.01642e-06	0.558721	0.205229	-0.192064
LesAffx.16524.1.S1_at	Solyc02g080970.2.1	Os06g0661900 protein (Fragment) IPR004949 Protein of unknown function DUF266, plant	AT5G14550	unknown	0.00802849	0.851803	0.419294	-0.112315
LesAffx.16645.1.S1_at	Solyc03g062720.2.1	Galactose mutarotase-like IPR011013 Glycoside hydrolase-type carbohydrate-binding	AT1G64770	unknown	0.000356116	0.756116	-1.1166	-2.14162
LesAffx.16769.1.S1_at	Solyc10g055200.1.1	Disease resistance response IPR004265 Plant disease resistance response protein	AT2G21100	Response to stress	0.000850932	4.41132	3.40245	2.08754
LesAffx.16884.1.S1_at	Solyc09g010940.2.1	Pyrimidine 5_apos-nucleotidase IPR010237 Pyrimidine 5-nucleotidase	AT5G02230	unknown	0.000536228	3.09669	2.1704	1.22581
LesAffx.16928.1.A1_at	Solyc02g038750.2.1	WD repeat-containing protein 55 IPR017986 WD40 repeat, region	AT2G34260	unknown	0.00287598	-1.18617	-0.385829	0.145777
LesAffx.16939.1.A1_at	Solyc02g065370.2.1	Unknown Protein	AT4G37090	unknown	0.000103975	-1.1614	-0.883038	0.0673961
LesAffx.17066.1.A1_at	Solyc03g042540.1.1	HAT family dimerisation domain containing protein IPR007021 Protein of unknown function DUF659	AT1G43260	transport	0.0088927	0.223276	0.136604	-0.135961
LesAffx.17115.1.A1_at	Solyc03g112290.2.1	Unknown Protein	AT5G63135	unknown	0.000463847	-1.0453	-0.659431	-0.0509257
LesAffx.17148.1.A1_at	Solyc06g065860.2.1	Unknown Protein	AT2G25270	unknown	0.00760352	0.466356	0.120424	-0.0495197
LesAffx.17150.1.A1_at	Solyc01g108630.2.1	Nitrite reductase IPR006067 Nitrite and sulphite reductase 4Fe-4S region	AT2G15620	metabolism	0.000793911	1.22004	0.515861	-0.193196
LesAffx.17157.1.S1_at	Solyc08g066860.2.1	Os02g0658033 protein (Fragment) IPR008546 Protein of unknown function DUF828, plant	AT4G32785	unknown	0.000211156	2.04406	0.487459	-0.301139
LesAffx.17162.1.S1_at	Solyc10g074710.1.1	ATP binding _ serine-threonine kinase IPR002290 Serine_threonine protein kinase	AT5G01020	Protein synthesis, folding and modification	0.000164796	0.334287	0.0360389	-0.276288
LesAffx.17191.1.A1_at	Solyc08g008180.1.1	Os11g0223400 protein (Fragment)	AT1G64140	unknown	0.00550146	1.02796	0.157238	-0.14312
LesAffx.17339.1.S1_at	Solyc04g081210.2.1	Calmodulin binding protein IQ IPR000048 IQ calmodulin-binding region	AT1G19870	Signalling processes	0.00855243	-1.71749	-0.65241	-0.049566
LesAffx.17739.1.S1_at	Solyc06g072510.2.1	Mitochondrial phosphate carrier protein IPR001993 Mitochondrial substrate carrier	AT5G14040	transport	0.00981842	1.3915	0.0702603	-0.103271
LesAffx.1790.1.S1_at	Solyc03g096290.2.1	Aquaporin-like protein IPR012269 Aquaporin	AT4G00430	transport	0.000629942	-2.95055	-0.259012	0.782152
LesAffx.1821.2.S1_at	N/A	N/A	AAX73297	unknown	0.000395308	1.24717	0.163529	-0.11645
LesAffx.18330.1.S1_at	Solyc07g006630.2.1	CONSTANS-like protein IPR010402 CCT domain	AT5G57660	Regulation of transcription	0.005689	-0.476583	-0.00520642	0.429701
LesAffx.18338.1.S1_at	Solyc01g007520.2.1	Photosystem II reaction center protein H IPR001056 Photosystem II phosphoprotein PsbH	ATCG00700	unknown	0.00981283	1.9623	0.763746	0.339658
LesAffx.18594.1.S1_at	Solyc04g076810.2.1	CBL-interacting protein kinase 17 IPR002290 Serine_threonine protein kinase	AT4G24400	Protein synthesis, folding and modification	0.00230286	1.65292	1.3078	0.125833
LesAffx.18597.1.S1_at	Solyc01g111800.2.1	Amino acid permease (Fragment) IPR002293 Amino acid_polyamine transporter I	AT1G31820	transport	0.00220253	-1.66199	-0.648671	-0.719328
LesAffx.1861.2.S1_at	Solyc04g009850.2.1	1-aminocyclopropane-1-carboxylate oxidase-like protein IPR005123 Oxoglutarate and iron-dependent oxygenase	AT2G30830	Hormone metabolism	0.000858089	-0.365131	0.543884	0.973824
LesAffx.1861.4.S1_at	Solyc04g009850.2.1	1-aminocyclopropane-1-carboxylate oxidase-like protein IPR005123 Oxoglutarate and iron-dependent oxygenase	AT5G59540	Hormone metabolism	0.000291818	-0.738103	0.682604	1.03821
LesAffx.18653.1.S1_at	Solyc02g067390.2.1	RNA recognition motif containing protein IPR001395 Aldo_keto reductase	AT1G14340	RNA transcription and processing	0.00306639	-0.545273	0.477747	0.865841
LesAffx.1876.1.S1_at	Solyc11g012940.1.1	Glutaredoxin 2 IPR008554 Glutaredoxin 2	AT4G08280	unknown	1.82463e-06	-2.19006	-1.43394	-0.758183
LesAffx.18854.1.S1_at	Solyc10g006520.2.1	Thioredoxin-like protein IPR012335 Thioredoxin fold	AT5G06430	redox processes	0.00861908	-1.52594	-1.01974	-0.132694
LesAffx.18932.1.S1_at	Solyc07g008180.2.1	YABBY-like transcription factor CRABS CLAW-like protein IPR006780 YABBY protein	AT2G26580	Regulation of transcription	0.00842058	-2.1338	-1.65364	-0.78879
LesAffx.18987.1.S1_at	Solyc05g055810.2.1	Catalytic_ hydrolase	AT1G79790	unknown	0.00154784	-2.33124	-0.922622	-0.314218
LesAffx.19012.1.A1_at	Solyc08g006630.2.1	Spindle and kinetochore-associated protein 2	AT2G24970	unknown	0.0027817	0.548585	0.302188	-0.026973
LesAffx.19015.1.S1_at	Solyc12g006540.1.1	Signal peptidase complex catalytic subunit SEC11A IPR001733 Peptidase S26B, eukaryotic signal peptidase	AT1G52600	Protein synthesis, folding and modification	0.00190594	-0.37232	0.0969107	0.400933
LesAffx.19424.1.S1_at	Solyc07g056530.2.1	Organic anion transporter IPR004853 Protein of unknown function DUF250	AT3G14410	transport	0.0023835	1.05029	0.292655	-0.0455063
LesAffx.20391.1.S1_at	Solyc05g005150.1.1	F-box_Kelch repeat-containing F-box family protein IPR015915 Kelch-type beta propeller	AT1G23390	Protein degradation	0.00295727	3.22993	2.80573	1.56654
LesAffx.20534.2.S1_at	Solyc08g076920.2.1	ADP-ribosylation factor GTPase-activating protein 3 IPR001164 Arf GTPase activating protein	AT4G17890	unknown	0.000704291	0.966773	0.503864	0.213469
LesAffx.20849.2.S1_at	Solyc03g119010.2.1	Pre-mRNA-splicing factor SPF27 IPR008409 Breast carcinoma amplified sequence 2	AT3G18165	unknown	0.00805136	-1.59538	-0.932939	-0.38633
LesAffx.20929.1.S1_at	Solyc10g080230.1.1	DNA binding protein-like IPR005516 Remorin, C-terminal region	AT2G41870	Regulation of transcription	0.0028424	-1.69744	-0.832926	0.295887
LesAffx.2135.2.S1_at	Solyc11g069440.1.1	Ribosomal protein L12 IPR000911 Ribosomal protein L11	AT2G37190	Protein synthesis, folding and modification	7.22724e-07	-1.18086	-0.574431	0.12421
LesAffx.21457.1.S1_at	Solyc02g092270.2.1	NADH dehydrogenase IPR006885 ETC complex I subunit conserved region	AT5G67590	energy	0.00713662	-0.812146	-0.333957	0.0144913
LesAffx.21557.1.S1_at	Solyc01g100850.2.1	ABC transporter ATP-binding protein IPR003439 ABC transporter-like	AT5G02270	transport	0.00309286	0.993686	0.301838	-0.017278
LesAffx.21605.1.S1_at	Solyc06g050320.2.1	HMG type nucleosome_chromatin assembly factor IPR009071 High mobility group, superfamily	AT5G05330	unknown	0.00486657	-1.1567	-0.815986	0.296192
LesAffx.21647.1.S1_at	Solyc06g074250.2.1	Vesicle-associated membrane protein 7C IPR001388 Synaptobrevin	AT5G22360	transport	0.00595273	-1.01815	-0.296471	0.0805993
LesAffx.21675.1.S1_at	Solyc07g065280.2.1	Os08g0431500 protein (Fragment)	AT4G16450	unknown	1.78867e-05	-1.00439	0.080082	0.468087
LesAffx.2171.1.S1_at	Solyc08g076740.2.1	cDNA clone 002-116-F08 full insert sequence	AT5G52980	unknown	0.00336621	1.0223	0.91528	0.33377
LesAffx.21763.2.S1_at	Solyc05g056580.2.1	Dehydration-responsive family protein IPR004159 Protein of unknown function DUF248, methyltransferase putative	AT5G64030	Response to stress	0.00142593	-0.487319	0.200364	0.4162
LesAffx.22036.1.S1_at	Solyc01g090120.2.1	Blue copper protein IPR003245 Plastocyanin-like	AT3G60280	redox processes	0.00608358	1.79459	-0.307201	-0.292136
LesAffx.22037.1.S1_at	Solyc02g068770.2.1	50S ribosomal protein L30 IPR005996 Ribosomal protein L30, bacterial-type	AT5G55140	Protein synthesis, folding and modification	0.00119857	-2.31357	-0.625754	0.159749
LesAffx.22051.5.S1_at	N/A	N/A	AT3G16480	Protein synthesis, folding and modification	0.00593523	-0.0185283	0.893513	0.809231
LesAffx.22100.1.S1_at	Solyc07g055710.2.1	Heat stress transcription factor A3-type, DNA-binding	AT5G45710	Regulation of transcription	0.00536306	-0.65113	1.36452	1.59807
LesAffx.22457.1.S1_at	Solyc09g090150.2.1	Legumin 11S-globulin IPR014710 RmlC-like jelly roll fold	AT5G44120	Development	0.000318324	0.597649	0.0704071	-0.0445527
LesAffx.22466.1.S1_at	Solyc01g108200.2.1	cDNA clone J013057C16 full insert sequence	AT3G19220	unknown	0.00583693	1.11331	0.991672	0.169747
LesAffx.22491.2.A1_at	Solyc12g042480.1.1	Cytochrome P450	AT5G07990	redox processes	0.00100867	-0.346335	3.34653	4.03788
LesAffx.22503.1.S1_at	Solyc09g010190.2.1	Peptidyl-prolyl cis-trans isomerase IPR002130 Peptidyl-prolyl cis-trans isomerase, cyclophilin-type	AT2G36130	cell cycle	0.00378574	-1.7385	-1.39564	-0.564193
LesAffx.22735.1.S1_at	Solyc02g077240.2.1	Pyruvate decarboxylase IPR012110 Pyruvate decarboxylase_indolepyruvate decarboxylase	AT5G54960	metabolism	0.00843625	0.55829	0.336172	-0.215228
LesAffx.22830.1.S1_at	Solyc02g087210.2.1	Zinc finger AN1 domain-containing stress-associated protein 12 IPR000058 Zinc finger, AN1-type	AT3G28210	Regulation of transcription	0.00701987	4.10315	3.84412	0.67214
LesAffx.22835.1.S1_at	Solyc04g008280.2.1	Regulator of ribonuclease activity A IPR010203 Ribonuclease E inhibitor RraA	AT3G02770	metabolism	0.00931552	-0.571755	-0.140243	0.155306
LesAffx.22863.1.S1_at	Solyc05g013240.2.1	Unknown Protein	AT1G55265	unknown	0.00477193	-0.611426	0.74003	0.829905
LesAffx.22955.1.S1_at	Solyc10g006010.2.1	Calcium-activated outward-rectifying potassium channel 1 IPR013099 Ion transport 2	AT5G55630	transport	0.00037586	-0.597217	0.199796	0.655347
LesAffx.2298.1.S1_at	Solyc05g052350.2.1	Receptor like kinase, RLK	AT3G56100	Signalling processes	0.00935126	-0.0632746	-0.498791	-0.901473
LesAffx.23009.1.S1_at	Solyc04g051600.2.1	tRNA(His) guanylyltransferase IPR007537 tRNAHis guanylyltransferase	AT2G32320	unknown	0.00167307	1.27048	0.870707	0.129393
LesAffx.2303.1.S1_at	Solyc09g082730.2.1	Aldo_keto reductase family protein IPR001395 Aldo_keto reductase	AT1G60680	metabolism	0.00888361	-1.60323	-0.54605	0.190767
LesAffx.23119.1.S1_at	Solyc02g067050.2.1	Uncharacterized ACR COG1678 family protein IPR003774 Protein of unknown function DUF179	AT3G29240	unknown	0.000960588	-0.788052	-0.0997194	0.797276
LesAffx.23465.1.S1_at	Solyc10g084840.1.1	Thaumatin-like protein IPR001938 Thaumatin, pathogenesis-related	AT5G02140	Response to stress	0.00715556	1.22076	-0.151228	-0.340845
LesAffx.23467.1.S1_at	Solyc11g020860.1.1	Unknown Protein	AT1G30260	unknown	0.000510668	-2.81165	-1.78341	0.350294
LesAffx.23486.1.S1_at	Solyc09g064820.1.1	Circadian clock coupling factor ZGT	AT3G63060	unknown	0.000123287	4.34231	3.07267	0.9431
LesAffx.23563.1.A1_at	Solyc06g076670.2.1	Nuclear SR-like RNA binding protein IPR012677 Nucleotide-binding, alpha-beta plait	AT1G07350	unknown	0.00160115	2.44263	1.41217	0.0138154
LesAffx.23915.1.S1_at	Solyc07g039510.2.1	Esterase_lipase_thioesterase (Fragment) IPR013744 Protein of unknown function DUF1749	AT1G29840	unknown	0.00391284	-1.21477	-0.107544	0.153355
LesAffx.24086.1.A1_at	Solyc03g113720.2.1	Two-component response regulator ARR3 IPR001789 Signal transduction response regulator, receiver region	AT1G74890	Regulation of transcription	0.00285559	0.185968	0.00940843	-0.230862
LesAffx.24121.2.A1_at	Solyc10g009070.2.1	ATP-dependent RNA helicase IPR011545 DNA_RNA helicase, DEAD_DEAH box type, N-terminal	AT1G77030	unknown	0.00208556	1.0829	0.195899	-0.0414732
LesAffx.24154.1.S1_at	Solyc07g053840.1.1	LRR receptor-like serine_threonine-protein kinase, RLP	AT4G28380	cell wall	0.00477141	1.0368	0.412427	0.00209768
LesAffx.24178.1.A1_at	Solyc02g068750.1.1	O-sialoglycoprotein endopeptidase IPR009180 Peptidase M22, O-sialoglycoprotein endopeptidase	AT4G22720	Protein degradation	0.000769209	-0.860184	-0.567526	-0.0954037
LesAffx.24192.1.S1_at	Solyc03g031450.2.1	BHLH transcription factor-like protein IPR011598 Helix-loop-helix DNA-binding	AT1G61660	Hormone metabolism	0.00331361	1.30404	0.515103	0.21762
LesAffx.24294.1.A1_at	Solyc09g091830.2.1	Peptidoglycan binding domain containing protein IPR002477 Peptidoglycan binding-like	AT4G13670	unknown	0.00612619	2.16923	0.626525	0.093708
LesAffx.2447.1.S1_at	Solyc01g104370.2.1	60S acidic ribosomal protein P1 IPR001813 Ribosomal protein 60S	AT5G24510	Protein synthesis, folding and modification	0.000618474	-0.532766	-0.271222	0.11545
LesAffx.24520.1.S1_at	Solyc07g063490.2.1	Root cap protein 2	AT5G54370	Development	0.00146155	0.696418	0.09404	-0.81422
LesAffx.24637.1.S1_at	Solyc02g088260.2.1	Latex abundant protein 1	AT5G39530	unknown	0.00574001	0.65678	4.83743	4.64985
LesAffx.24958.1.S1_at	Solyc11g071820.1.1	Receptor-like kinase IPR001245 Tyrosine protein kinase	AT5G22050	Signalling processes	1.49888e-05	-1.32086	-0.185263	0.159325
LesAffx.25108.2.S1_at	Solyc01g087670.2.1	Guanine nucleotide-binding protein G(I)_G(S)_G(T) subunit beta-1 IPR007319 Small-subunit processome, Utp21	AT4G04940	unknown	0.00195642	0.773508	0.0119495	-0.0305567
LesAffx.25192.1.S1_at	Solyc01g095010.2.1	Diacylglycerol kinase catalytic region IPR001206 Diacylglycerol kinase, catalytic region	AT2G46090	metabolism	0.00102911	1.3419	0.017066	-0.1184
LesAffx.25244.2.S1_at	Solyc01g102900.2.1	Germin-like protein 4 IPR014710 RmlC-like jelly roll fold	AT5G39190	Response to stress	0.00049111	1.35599	0.469006	0.157852
LesAffx.25451.1.S1_at	Solyc09g082860.2.1	Sulfate adenylyltransferase IPR002650 ATP-sulfurylase	AT5G43780	Secondary metabolism	0.00917231	-0.664283	1.53799	1.3326
LesAffx.25827.1.S1_at	Solyc03g114000.2.1	LIM domain protein IPR001781 Zinc finger, LIM-type	AT1G10200	Development	6.83189e-05	1.41236	0.520801	0.160323
LesAffx.25864.1.S1_at	Solyc06g073510.2.1	Origin recognition complex subunit 2 IPR007220 Origin recognition complex subunit 2	AT2G37560	unknown	0.00720565	-0.782287	-0.507659	0.132899
LesAffx.2597.1.S1_at	Solyc02g083280.2.1	Thiosulfate sulfurtransferase_rhodanese-like domain-containing protein 1 IPR001763 Rhodanese-like	AT4G35770	Development	0.00656258	-0.703221	0.0736587	0.270675
LesAffx.26052.1.S1_at	Solyc05g013910.2.1	Unknown Protein	AT1G67785	unknown	0.000181469	-0.604322	0.28761	0.443566
LesAffx.26052.2.S1_at	Solyc06g008700.2.1	tRNA (Guanine-N7-)-methyltransferase subunit Trm82 IPR017986 WD40 repeat, region	AT1G03110	unknown	0.00412473	1.08285	0.293303	-0.0656895
LesAffx.26325.1.S1_at	Solyc02g088190.2.1	MYB transcription factor IPR015495 Myb transcription factor	AT5G15310	Regulation of transcription	0.00175216	2.50119	0.0806858	0.13097
LesAffx.26378.1.S1_at	Solyc08g077050.2.1	Ferredoxin family protein IPR010241 Ferredoxin (2Fe-2S), plant	AT1G32550	redox processes	4.13987e-05	-2.93853	-1.67478	-1.0722
LesAffx.26471.2.S1_at	Solyc09g009700.2.1	GDSL esterase_lipase At5g03610 IPR001087 Lipase, GDSL	AT3G09930	unknown	0.00367008	0.728814	0.66092	0.237132
LesAffx.26661.1.S1_at	Solyc08g077560.2.1	ATP binding _ serine-threonine kinase IPR002290 Serine_threonine protein kinase	AT5G47070	Protein synthesis, folding and modification	0.000677272	2.45716	1.49463	-0.317054
LesAffx.269.2.S1_at	Solyc09g075020.2.1	Multidrug resistance protein ABC transporter family IPR001140 ABC transporter, transmembrane region	AT2G47800	transport	0.00442354	-0.462309	1.29273	1.60111
LesAffx.27925.1.S1_at	Solyc03g019860.2.1	Unknown Protein	AT1G73350	unknown	0.00646682	-1.09316	-0.73421	-0.154243
LesAffx.28195.1.S1_at	Solyc02g092760.2.1	Hydrolase alpha_beta fold family protein expressed IPR000073 Alpha_beta hydrolase fold-1	AT4G37470	unknown	0.00485786	1.04051	0.20787	0.115171
LesAffx.28368.1.S1_at	Solyc03g111850.2.1	Indole-3-glycerol phosphate synthase-like IPR013798 Indole-3-glycerol phosphate synthase	TC227176	amino acid metabolism	8.89478e-08	-1.1962	-0.514433	-0.0151771
LesAffx.28368.2.S1_at	Solyc03g111850.2.1	Indole-3-glycerol phosphate synthase-like IPR013798 Indole-3-glycerol phosphate synthase	AT2G04400	amino acid metabolism	0.0058178	-1.14122	-0.0842281	0.1859
LesAffx.2840.2.S1_a_at	Solyc07g009330.2.1	60S acidic ribosomal protein P3 IPR001813 Ribosomal protein 60S	AT5G57290	nucleotide processess	2.53284e-05	-0.950531	-0.667126	-0.126615
LesAffx.2840.2.S1_at	Solyc02g085050.2.1	Inorganic pyrophosphatase-like protein IPR008162 Inorganic pyrophosphatase	AT5G57290	nucleotide processess	0.0063711	-0.816772	0.0757099	0.069483
LesAffx.28554.1.S1_at	N/A	N/A	AT3G24420	unknown	0.000445636	-2.53098	-0.0784814	0.99515
LesAffx.286.3.S1_a_at	Solyc09g064940.2.1	Phenazine biosynthesis protein PhzF family IPR003719 Phenazine biosynthesis PhzC_PhzF protein	AT4G02860	metabolism	0.00245427	0.654505	2.169	2.06042
LesAffx.286.4.S1_at	Solyc11g005360.1.1	BolA-like protein IPR002634 BolA-like protein	AT5G09830	Regulation of transcription	0.00255344	-0.299697	0.185067	0.376899
LesAffx.2889.4.S1_at	Solyc04g051500.2.1	Integral membrane protein like IPR004853 Protein of unknown function DUF250	AT4G39390	unknown	0.00170926	1.54005	1.28316	0.715384
LesAffx.29304.1.S1_at	Solyc12g055750.1.1	Vacuolar cation_proton exchanger 2 IPR004713 Calcium_proton exchanger	AT1G51650	energy	0.000302623	-0.841594	0.29298	0.44424
LesAffx.29730.2.S1_at	Solyc08g045710.1.1	ATP synthase subunit alpha, mitochondrial IPR017458 ATPase, F1 complex, alpha subunit, C-terminal	ATMG01190	Photosynthesis	0.000428182	0.351353	1.65056	1.90086
LesAffx.29779.1.S1_at	Solyc06g050770.2.1	Alpha-soluble NSF attachment protein IPR000744 NSF attachment protein	AT3G56190	Protein synthesis, folding and modification	0.00695952	0.770098	0.445665	0.304939
LesAffx.3000.1.S1_at	Solyc11g066840.1.1	Histone deacetylase-like protein	AT3G44750	Regulation of transcription	0.00393561	-1.79175	-1.89226	-0.543978
LesAffx.30163.1.S1_at	Solyc06g065400.2.1	Transmembrane protein 41B IPR015414 SNARE associated Golgi protein	AT1G71940	unknown	0.000748149	0.678132	0.230565	-0.185599
LesAffx.30182.1.S1_at	Solyc02g082030.2.1	ABC-type transport system-like IPR003399 Mammalian cell entry related	AT3G20320	unknown	0.000407911	-1.04639	-0.298248	-0.0793319
LesAffx.30198.1.S1_at	Solyc03g118120.2.1	Transferase transferring glycosyl groups	AT3G23760	unknown	0.00116193	-0.402898	-1.49152	-2.14847
LesAffx.30318.1.S1_at	N/A	N/A	AT5G02502	unknown	0.000778269	-0.749342	-0.4306	0.168541
LesAffx.30544.1.A1_at	Solyc03g120550.2.1	Peptide transporter 1 IPR000109 TGF-beta receptor, type I_II extracellular region	AT1G52190	transport	0.00159428	1.26651	0.88588	0.10598
LesAffx.30544.1.S1_at	Solyc03g120550.2.1	Peptide transporter 1 IPR000109 TGF-beta receptor, type I_II extracellular region	AT1G52190	transport	2.48195e-06	1.42837	1.07441	-0.301417
LesAffx.30573.1.S1_at	Solyc01g098800.2.1	Sodium_calcium exchanger family protein IPR004837 Sodium_calcium exchanger membrane region	AT1G08960	transport	0.0038253	1.31606	0.720877	-0.161704
LesAffx.30573.2.S1_at	Solyc01g098800.2.1	Sodium_calcium exchanger family protein IPR004837 Sodium_calcium exchanger membrane region	AT1G08960	transport	0.000392444	1.41834	0.770141	-0.0822907
LesAffx.3059.1.S1_at	Solyc09g089910.1.1	Ethylene responsive transcription factor 1a IPR001471 Pathogenesis-related transcriptional factor and ERF, DNA-binding	AT3G23220	Hormone metabolism	0.000610171	4.42349	3.53815	1.48273
LesAffx.30683.1.S1_at	Solyc03g115920.2.1	Zinc finger protein-like protein IPR002867 Zinc finger, C6HC-type	AT3G14250	Protein degradation	0.000246511	-2.4121	0.336782	1.82505
LesAffx.30683.2.S1_at	Solyc03g115920.2.1	Zinc finger protein-like protein IPR002867 Zinc finger, C6HC-type	AT3G53690	Protein degradation	0.000348908	-2.90582	0.0673133	1.64858
LesAffx.3081.1.S1_at	Solyc05g041910.2.1	Membrane protein IPR017214 Uncharacterised conserved protein UCP037471	AT5G35735	Hormone metabolism	0.0011295	2.64721	2.01563	0.804689
LesAffx.30937.1.S1_at	Solyc08g005650.2.1	Cytochrome P450	AT3G26330	redox processes	0.00453685	-3.56213	-3.1245	-1.38336
LesAffx.30946.1.A1_at	Solyc01g007530.2.1	Cytochrome b6 IPR005797 Cytochrome b_b6, N-terminal	ATCG00720	unknown	0.00237653	1.36442	-0.101281	-0.571965
LesAffx.30987.1.A1_at	Solyc04g005350.2.1	Peptidyl-prolyl cis-trans isomerase E IPR012677 Nucleotide-binding, alpha-beta plait	AT1G13690	Protein synthesis, folding and modification	0.00406438	-1.35579	-0.83306	-0.259187
LesAffx.3099.1.S1_at	Solyc07g064160.2.1	Thiazole biosynthetic enzyme IPR002922 Thiamine biosynthesis Thi4 protein	AT5G54770	metabolism	0.00219734	-4.61353	-4.41885	-1.35499
LesAffx.31063.1.S1_at	Solyc02g083180.2.1	Unknown Protein IPR018960 Domain of unknown function DUF1990	AT2G17695	unknown	0.00426118	-1.33237	-0.809987	-0.0374858
LesAffx.31079.1.A1_at	Solyc01g098900.2.1	Yip1 domain-containing protein IPR006977 Yip1 domain	AT5G27490	unknown	0.00401277	0.564396	0.116136	-0.165981
LesAffx.31185.1.S1_at	Solyc01g010480.2.1	Potassium voltage-gated channel subfamily H member 8 IPR013767 PAS fold	AT2G02710	Protein synthesis, folding and modification	0.000626384	-2.52792	0.26021	0.355162
LesAffx.31308.1.S1_at	Solyc05g012590.2.1	Ankyrin repeat and KH domain-containing protein 1 IPR002110 Ankyrin	AT2G03430	cell organization	0.00537289	-1.49868	-1.32261	-0.409921
LesAffx.31482.1.S1_at	Solyc04g074150.1.1	Methyltransferase-associated protein IPR005651 Protein of unknown function DUF343	AT1G22270	unknown	9.34881e-05	-1.13667	-0.798899	-0.0971876
LesAffx.3218.1.S1_at	Solyc02g077640.1.1	Genomic DNA chromosome 5 P1 clone MCL19 IPR007770 Protein of unknown function DUF679	AT5G46090	unknown	0.00689247	1.07955	0.294594	-0.0295544
LesAffx.32414.1.S1_at	Solyc08g007580.2.1	Uncharacterized conserved membrane protein IPR019634 Protein of unknown function DUF2499	AT4G22830	transport	0.00452598	0.0663596	-0.388685	-0.71764
LesAffx.3244.1.S1_at	Solyc01g067380.2.1	Lipase IPR002921 Lipase, class 3	AT5G18640	metabolism	0.00940368	3.20353	3.79082	1.70739
LesAffx.32477.1.A1_at	Solyc08g078490.2.1	Formyltetrahydrofolate deformylase IPR002376 Formyl transferase, N-terminal	AT4G17360	redox processes	0.00665587	1.0541	0.240134	0.0484196
LesAffx.3256.1.S1_at	Solyc03g111230.2.1	60S ribosomal protein L17 IPR018260 Ribosomal protein L22_L17, conserved site	AT1G67430	Protein synthesis, folding and modification	0.00014846	-0.870596	-0.6667	-0.0874991
LesAffx.32595.1.S1_at	Solyc11g011610.1.1	Fatty acid-binding protein-like protein IPR014878 Region of unknown function DUF1794	AT1G79260	unknown	0.0059105	0.125239	1.65416	1.44795
LesAffx.32653.1.S1_at	Solyc03g082720.2.1	Yippee zinc-binding-like protein IPR004910 Yippee-like protein	AT4G27740	redox processes	0.000119868	-1.27025	0.203208	1.12529
LesAffx.32765.1.S1_at	Solyc06g053460.1.1	Prefoldin subunit 2 IPR002777 Prefoldin beta-like	AT3G22480	unknown	0.00888736	0.00256093	0.0783797	0.471266
LesAffx.33094.1.S1_at	Solyc09g082180.2.1	Unknown Protein	BG133058	unknown	0.000540547	0.429757	0.174605	0.0462464
LesAffx.33164.1.A1_at	Solyc05g056060.2.1	Ubiquitin-like protein (Fragment) IPR000626 Ubiquitin	AT5G57860	Protein degradation	0.00408495	-0.411003	0.510033	0.519627
LesAffx.33164.1.S1_at	Solyc05g056060.2.1	Ubiquitin-like protein (Fragment) IPR000626 Ubiquitin	AT5G57860	Protein degradation	0.000543824	-0.868664	-0.665332	-0.209563
LesAffx.33190.1.A1_at	Solyc04g005520.2.1	Aspartate_glutamate_uridylate kinase family protein IPR001048 Aspartate_glutamate_uridylate kinase	AT1G26640	unknown	0.00024868	-0.561519	0.257849	0.484587
LesAffx.33190.1.S1_at	Solyc04g005520.2.1	Aspartate_glutamate_uridylate kinase family protein IPR001048 Aspartate_glutamate_uridylate kinase	AT1G26640	unknown	0.00624735	1.14454	0.536192	-0.0624711
LesAffx.33224.1.S1_at	Solyc01g094360.2.1	MYB transcription factor IPR015495 Myb transcription factor	AT3G61250	Regulation of transcription	0.00722453	1.77393	0.117291	-0.0593305
LesAffx.3336.1.S1_at	Solyc02g078480.2.1	CBS domain containing protein IPR000644 Cystathionine beta-synthase, core	AT5G53750	unknown	0.000980139	1.82693	0.792302	0.264196
LesAffx.33449.1.A1_at	Solyc12g010910.1.1	Lipase (Fragment) IPR002921 Lipase, class 3	AT2G42690	metabolism	0.00055408	0.442875	-0.311502	-0.586415
LesAffx.33542.1.S1_at	Solyc06g068470.2.1	N-methyltransferase	AT1G80860	unknown	0.000560973	-1.18097	-0.139357	0.222498
LesAffx.33757.1.S1_at	Solyc03g116340.2.1	Transcription factor (Fragment) IPR011598 Helix-loop-helix DNA-binding	AT3G47640	Regulation of transcription	0.00370391	0.0947424	0.0252219	-0.745718
LesAffx.3389.1.S1_at	Solyc10g076350.1.1	Macrophage migration inhibitory factor family protein IPR001398 Macrophage migration inhibitory factor	AT5G01650	unknown	0.00231006	-1.61592	-0.895405	-0.264728
LesAffx.34140.1.A1_at	Solyc03g097150.2.1	Inositol-tetrakisphosphate 1-kinase 1 IPR017427 Inositol-tetrakisphosphate 1-kinase	AT5G16760	Signalling processes	0.00523379	0.562185	0.0358806	-0.0375947
LesAffx.3438.1.A1_at	Solyc05g008810.2.1	Lipid phosphate phosphatase 3 IPR000326 Phosphatidic acid phosphatase type 2_haloperoxidase	AT3G02600	redox processes	0.00354174	-0.599467	-0.217085	0.327127
LesAffx.34425.1.S1_at	Solyc03g095710.2.1	Alpha-amylase IPR013775 Alpha-amylase, plant	AT4G25000	metabolism	0.00106262	1.11876	0.84314	0.190017
LesAffx.3467.1.A1_at	Solyc04g072920.2.1	Trehalose-6-phosphate phosphatase IPR003337 Trehalose-phosphatase	AT5G65140	metabolism	0.000698162	0.523162	0.261533	-0.0386153
LesAffx.3488.1.A1_at	Solyc09g091070.1.1	Malate dehydrogenase IPR010097 Malate dehydrogenase, NAD-dependent, eukaryotes and gamma proteobacteria	AT3G47520	unknown	0.00496533	0.227181	0.033223	-0.37541
LesAffx.34973.1.S1_at	Solyc09g082240.2.1	Ribosomal-protein-alanine N-acetyltransferase IPR000182 GCN5-related N-acetyltransferase	AT2G32030	redox processes	0.00232493	1.46341	0.151275	-0.90657
LesAffx.35149.1.S1_at	Solyc08g082430.2.1	Nucleoside diphosphate kinase IPR001564 Nucleoside diphosphate kinase, core	AT4G11010	nucleotide processess	0.00215092	-0.729284	-0.246868	-0.0194278
LesAffx.3537.1.S1_at	Solyc03g116710.2.1	GTP binding protein IPR007612 Protein of unknown function DUF567	AT1G80120	unknown	0.00121637	0.904	0.734891	-0.0152667
LesAffx.35389.1.S1_at	Solyc02g094490.2.1	Unknown Protein	AT2G31410	unknown	0.00148959	-1.11573	-0.0407481	0.189834
LesAffx.3554.1.A1_at	Solyc02g065090.2.1	Patatin-like protein 3 IPR002641 Patatin	AT4G37050	Development	0.00734412	5.85296	5.97249	3.60681
LesAffx.35587.1.S1_at	Solyc08g065610.2.1	Vacuolar processing enzyme-1b IPR001096 Peptidase C13, legumain	AT4G32940	Protein synthesis, folding and modification	0.000275124	-1.65116	-0.152144	1.92952
LesAffx.3568.3.A1_at	Solyc04g082200.2.1	Dehydrin IPR000167 Dehydrin	AAB53203	unknown	0.00035319	1.93473	1.4007	0.414737
LesAffx.35702.1.S1_at	Solyc06g073360.2.1	Unknown Protein	AT3G47833	unknown	7.62741e-05	-1.13498	-0.294754	0.412036
LesAffx.3592.1.A1_at	Solyc11g064920.1.1	Dihydropyrimidinase IPR011778 D-hydantoinase	AT5G12200	nucleotide processess	0.00176331	-0.134677	1.17386	1.18504
LesAffx.3592.1.S1_at	Solyc11g064920.1.1	Dihydropyrimidinase IPR011778 D-hydantoinase	AT5G12200	nucleotide processess	0.000874332	0.518685	0.193869	-0.0853599
LesAffx.35945.1.S1_at	Solyc04g071940.2.1	Xanthoxin dehydrogenase IPR002347 Glucose_ribitol dehydrogenase	AT1G52340	redox processes	0.0050562	-1.38392	-0.666453	-0.288256
LesAffx.36062.1.S1_at	Solyc03g019660.2.1	Thylakoid lumenal 17.9 kDa protein, chloroplastic	AT4G24930	unknown	0.00486964	0.366967	0.231536	-0.921321
LesAffx.3610.1.S1_at	Solyc10g074920.1.1	Mannan endo-1 4-beta-mannosidase IPR001547 Glycoside hydrolase, family 5	AT5G01930	cell wall	0.00668626	1.91006	0.178559	-0.0139747
LesAffx.36123.1.S1_at	Solyc03g083020.2.1	Os02g0306125 protein (Fragment) IPR015419 Transcription factor Pcc1	AT5G53045	unknown	0.000678599	-1.93065	-1.39386	-0.546251
LesAffx.3635.1.A1_at	Solyc12g008960.1.1	Calmodulin-binding protein	AT4G33050	Signalling processes	0.00915352	2.02004	1.33373	0.265762
LesAffx.3635.2.S1_at	Solyc12g008960.1.1	Calmodulin-binding protein	AT5G57010	Signalling processes	0.00173139	2.37099	1.86641	0.784512
LesAffx.36837.1.S1_at	Solyc01g091360.2.1	Homology to unknown gene IPR010865 Protein of unknown function DUF1499	AT3G60810	unknown	0.000122899	1.29833	0.406466	-0.309437
LesAffx.3698.3.S1_at	Solyc07g019460.2.1	Cytochrome P450 NADPH-reductase IPR015702 NADPH Cytochrome P450 Reductase	AT4G30210	redox processes	1.68741e-07	1.51688	0.946735	0.0139309
LesAffx.3698.6.S1_at	Solyc10g007120.2.1	Genomic DNA chromosome 3 BAC clone F4B12	AT3G15110	unknown	6.28171e-05	0.740095	-0.115684	-0.821068
LesAffx.37115.1.S1_at	Solyc06g064840.2.1	Agamous MADS-box transcription factor IPR002487 Transcription factor, K-box	AT4G09960	Regulation of transcription	0.000831667	0.670206	0.126382	-0.181228
LesAffx.3713.1.S1_at	Solyc10g005670.1.1	Regulator of ribonuclease activity A IPR005493 Ribonuclease E inhibitor RraA_Dimethylmenaquinone methyltransferase	AT5G56260	RNA transcription and processing	0.000965642	-0.82306	-0.0770476	0.0187747
LesAffx.37212.1.S1_at	Solyc03g098020.2.1	Hydrolase alpha_beta fold family protein IPR000073 Alpha_beta hydrolase fold-1	AT1G73480	unknown	0.000246393	1.97904	1.87144	-0.135542
LesAffx.37213.1.S1_at	Solyc08g076820.2.1	BHLH transcription factor IPR011598 Helix-loop-helix DNA-binding	AT5G46690	Regulation of transcription	0.00719807	0.0378223	-2.58867	-2.46527
LesAffx.37337.1.A1_at	Solyc04g025530.2.1	Glutamate decarboxylase IPR010107 Glutamate decarboxylase	AT1G65960	amino acid metabolism	0.00147636	3.22311	2.05355	0.470926
LesAffx.37565.1.S1_at	Solyc01g090360.2.1	Non-specific lipid-transfer protein IPR013770 Plant lipid transfer protein and hydrophobic protein, helical	AT2G15050	metabolism	0.00286575	1.05813	0.0340052	-0.137092
LesAffx.37600.1.S1_at	Solyc02g080920.1.1	Stig1 (Fragment) IPR006969 Stigma-specific protein Stig1	AT1G11925	unknown	3.40551e-07	4.85485	2.72983	0.746536
LesAffx.37692.1.S1_at	Solyc08g006250.1.1	Copper transporter IPR007274 Ctr copper transporter	AT5G59030	transport	0.00123471	-1.71188	-0.463572	-0.0881401
LesAffx.37707.1.A1_at	N/A	N/A	ES790180	unknown	0.00423947	1.16388	0.711676	-0.0316955
LesAffx.37714.1.A1_at	Solyc02g070110.1.1	FAD-binding domain-containing protein IPR006094 FAD linked oxidase, N-terminal	AT5G44440	redox processes	0.000277414	7.77959	7.49936	4.48233
LesAffx.37714.1.S1_at	Solyc02g070110.1.1	FAD-binding domain-containing protein IPR006094 FAD linked oxidase, N-terminal	AT5G44440	redox processes	0.000593987	2.32652	1.07953	0.356863
LesAffx.38035.1.S1_at	Solyc11g005010.1.1	TBC1 domain family member 13 IPR000195 RabGAP_TBC	AT2G30710	Signalling processes	0.00649518	0.649833	0.251027	-0.119051
LesAffx.38085.1.S1_at	Solyc10g044480.1.1	Transmembrane 9 superfamily protein member 3	AT1G10950	unknown	0.00865314	-0.756277	-0.37928	-0.242321
LesAffx.38145.1.A1_at	Solyc11g010610.1.1	Small conductance mechanosensitive (MscS-family) ion channel IPR006685 Mechanosensitive ion channel MscS	AT5G10490	unknown	0.00242609	1.09777	0.425347	0.0969942
LesAffx.38304.1.S1_at	Solyc03g116730.2.1	Stearoyl-CoA 9-desaturase IPR015876 Fatty acid desaturase, type 1, core	AT3G15850	metabolism	0.00097648	0.326827	-0.749827	-2.69035
LesAffx.38438.1.S1_at	Solyc08g079610.2.1	General transcription factor IIH subunit 5 IPR009400 Nucleotide excision repair, TFIIH, subunit TTDA	AT1G12410	Protein degradation	7.14302e-05	-2.03647	-0.852474	-0.0956286
LesAffx.38740.1.S1_at	Solyc08g082440.2.1	UDP-glucose 4-epimerase IPR005886 UDP-glucose 4-epimerase	AT4G10960	cell wall	0.000598045	4.19582	3.7758	1.61512
LesAffx.38847.1.S1_at	Solyc02g093470.2.1	Lysine ketoglutarate reductase trans-splicing related 1 IPR007877 Protein of unknown function DUF707	AT1G67850	unknown	0.000191902	-0.716669	0.837105	1.26049
LesAffx.39098.1.S1_at	Solyc10g055740.1.1	Lysine_histidine transporter IPR013057 Amino acid transporter, transmembrane	AT4G35180	transport	2.24241e-05	2.88833	1.06017	-0.363365
LesAffx.39500.1.S1_at	Solyc03g098590.2.1	RING finger protein 13 IPR018957 Zinc finger, C3HC4 RING-type	AT3G19950	Protein degradation	0.0022373	0.835404	0.537236	-0.138935
LesAffx.39916.1.S1_at	Solyc08g081570.2.1	2-C-methyl-D-erythritol 2 4-cyclodiphosphate synthase IPR003526 2-C-methyl-D-erythritol 2,4-cyclodiphosphate synthase, core	AT1G63970	Secondary metabolism	0.00384049	-1.80213	-0.635181	-0.137731
LesAffx.40179.1.S1_at	N/A	N/A	AT5G10600	redox processes	0.00875381	1.66729	0.245399	0.0822104
LesAffx.40293.1.S1_at	Solyc04g010100.1.1	50S ribosomal protein L33 IPR001705 Ribosomal protein L33	AT5G18790	Protein synthesis, folding and modification	0.0010418	-0.607662	-0.109644	0.1298
LesAffx.40520.1.S1_at	Solyc03g117930.2.1	FRIGIDA IPR012474 Frigida-like	AT4G00650	Development	0.00953621	0.916002	0.226108	0.106562
LesAffx.40726.1.S1_at	Solyc02g063240.2.1	Sterol C-5 desaturase IPR006694 Fatty acid hydroxylase	AT3G02580	Hormone metabolism	0.000718461	-1.16316	0.323766	0.576256
LesAffx.412.1.S1_at	Solyc09g018890.2.1	Genome sequencing data contig C320	AT2G04039	unknown	0.00576464	0.439871	-0.214717	-0.425864
LesAffx.41518.1.S1_at	Solyc02g081600.2.1	Zinc transporter protein IPR004698 Zinc_iron permease, fungal and plant	AT3G12750	transport	0.00710324	-2.03476	-2.06399	-0.597036
LesAffx.41862.1.S1_at	Solyc09g075140.2.1	Lipase-like protein	AT3G62860	unknown	0.003447	2.09792	1.7124	0.680986
LesAffx.4193.1.S1_at	Solyc06g008010.2.1	Mediator of RNA polymerase II transcription subunit 18	AT2G22370	unknown	0.00168194	-1.18397	-0.558278	-0.0401262
LesAffx.41966.1.S1_at	Solyc09g065410.2.1	Non-specific lipid-transfer protein IPR013770 Plant lipid transfer protein and hydrophobic protein, helical	AT3G22600	redox processes	0.00769103	1.1781	0.106396	0.079494
LesAffx.42008.1.S1_at	Solyc06g073620.2.1	Molybdopterin synthase catalytic subunit IPR003448 Molybdopterin biosynthesis MoaE	AT2G43760	metabolism	4.63006e-05	-1.71963	-0.879401	-0.00576274
LesAffx.42090.1.S1_at	Solyc01g010290.2.1	Ureide permease 2 IPR009834 Fatty acid elongase 3-ketoacyl-CoA synthase 1	AT2G03530	unknown	0.00415736	-0.693891	0.291955	0.889007
LesAffx.42207.1.S1_at	Solyc06g061180.1.1	Abscisic acid receptor PYR1 IPR019587 Polyketide cyclase_dehydrase	AT5G46790	unknown	0.00619202	-1.02404	0.349342	1.02411
LesAffx.42260.1.S1_at	N/A	N/A	AAK84482	unknown	0.00294118	0.33753	0.157295	-0.150551
LesAffx.42534.1.S1_at	Solyc05g008820.2.1	Lipid phosphate phosphatase 3 IPR000326 Phosphatidic acid phosphatase type 2_haloperoxidase	AT2G01180	redox processes	0.0039098	-0.0381735	1.69572	2.25117
LesAffx.42561.1.S1_at	Solyc02g088620.2.1	Membrane-anchored ubiquitin-fold protein 1 IPR017000 Membrane-anchored ubiquitin-fold protein, HCG-1	AT5G15460	Protein degradation	0.00979418	1.23949	1.07947	0.755263
LesAffx.42569.1.S1_at	Solyc02g093670.2.1	Nitrate-induced NOI protein IPR008700 Defence response, Rin4	AT5G40645	Signalling processes	0.00274878	0.301841	-0.00517843	-0.228189
LesAffx.42855.1.S1_at	Solyc03g005190.2.1	Ferredoxin IPR010241 Ferredoxin (2Fe-2S), plant	AT4G14890	redox processes	0.00397447	-3.62853	-2.44451	-1.68783
LesAffx.4297.1.S1_at	Solyc01g009040.2.1	Cyclin B1 IPR014400 Cyclin, A_B_D_E	AT3G11520	cell cycle	0.00375231	0.492849	0.0636368	-0.257646
LesAffx.43032.1.S1_at	Solyc05g051220.2.1	Potassium channel IPR002110 Ankyrin	AT5G37500	transport	0.00106345	0.992324	0.405998	-0.205415
LesAffx.43341.1.S1_at	Solyc09g015770.2.1	WRKY transcription factor 6 IPR003657 DNA-binding WRKY	AT3G56400	Regulation of transcription	0.00384974	-2.94499	-1.74334	0.161596
LesAffx.43628.1.S1_at	Solyc03g117590.2.1	Chaperone protein dnaJ IPR001623 Heat shock protein DnaJ, N-terminal	AT1G80920	Response to stress	0.00196189	-0.443452	0.340791	1.52828
LesAffx.43981.1.A1_at	N/A	N/A	AT3G10400	unknown	0.00102048	0.506074	0.0857414	-0.157808
LesAffx.44018.2.S1_at	Solyc05g056260.2.1	Phenylalanyl-tRNA synthetase alpha chain IPR004530 Phenylalanyl-tRNA synthetase, class IIc, mitochondrial	AT3G58140	Protein synthesis, folding and modification	1.41472e-06	-2.04717	-0.778669	-0.245493
LesAffx.44022.1.A1_at	Solyc06g008980.2.1	Unknown Protein	AT4G02800	unknown	0.00437497	0.296504	0.0207703	-0.11734
LesAffx.44152.1.A1_at	Solyc10g080410.1.1	BZIP transcription factor IPR011616 bZIP transcription factor, bZIP-1	AT5G06839	Regulation of transcription	0.00736814	1.20036	-0.0544076	0.113765
LesAffx.44224.1.A1_at	Solyc02g011800.1.1	NAD(P)H-quinone oxidoreductase subunit 1 IPR001694 NADH:ubiquinone oxidoreductase, subunit 1	ATCG01100	Photosynthesis	0.00548367	2.06773	0.12616	0.148597
LesAffx.44224.1.S1_at	Solyc02g011800.1.1	NAD(P)H-quinone oxidoreductase subunit 1 IPR001694 NADH:ubiquinone oxidoreductase, subunit 1	ATCG01100	Photosynthesis	9.04872e-05	4.52172	0.653916	-0.0553429
LesAffx.44305.1.S1_at	Solyc02g093390.2.1	Ribosomal RNA-processing protein IPR007823 Methyltransferase-related	AT5G40530	unknown	0.00811612	-0.598839	-0.196601	0.125848
LesAffx.44382.1.S1_at	Solyc01g111970.2.1	Laccase 1a IPR001117 Multicopper oxidase, type 1	AT1G76160	redox processes	0.00420745	0.691481	0.32198	0.0308754
LesAffx.44395.1.S1_at	Solyc04g080540.2.1	ST225	AT1G19530	unknown	0.00981013	-0.246334	4.24117	3.65951
LesAffx.44424.1.S1_at	Solyc11g017000.1.1	Os01g0873900 protein (Fragment) IPR007700 Protein of unknown function DUF668	AT1G34320	unknown	0.00165413	-0.761137	0.135573	0.813324
LesAffx.44452.1.S1_at	Solyc03g118540.2.1	Protein TIFY 6B IPR010399 Tify	AT3G17860	unknown	0.00283128	1.47766	0.467511	0.00807116
LesAffx.44474.1.S1_at	Solyc02g011750.1.1	NAD(P)H-quinone oxidoreductase chain 4, chloroplastic IPR001750 NADH:ubiquinone_plastoquinone oxidoreductase	ATCG01050	Photosynthesis	0.000916667	2.82024	1.23879	0.37529
LesAffx.44496.1.A1_at	Solyc00g171810.2.1	ATP synthase subunit a IPR000568 ATPase, F0 complex, subunit A	ATMG00410	energy	0.000319885	2.78423	1.69738	0.910485
LesAffx.44505.1.A1_at	Solyc10g074500.1.1	Isocitrate dehydrogenase IPR004434 Isocitrate dehydrogenase NAD-dependent, mitochondrial	AT4G35260	unknown	0.00350741	1.30336	0.297932	0.000959669
LesAffx.44587.1.S1_at	Solyc04g016530.2.1	Exodeoxyribonuclease III IPR000097 AP endonuclease, family 1	AT2G41460	DNA synthesis and chromatin structure	0.00178779	0.82506	0.548763	-0.0577206
LesAffx.44766.1.S1_at	Solyc04g005300.2.1	D-aminoacyl-tRNA deacylase IPR007508 D-aminoacyl-tRNA deacylase	AT2G03800	unknown	0.000854999	1.55823	1.5069	0.526538
LesAffx.44937.1.S1_at	Solyc05g051010.2.1	Dihydroflavonol 4-reductase family-binding domain	AT2G45400	Secondary metabolism	0.00091654	1.22157	-0.24804	-0.651829
LesAffx.44979.1.S1_at	Solyc06g063390.2.1	Wound-induced basic protein IPR012643 Wound-inducible basic	AT3G07230	Photosynthesis	0.0016476	-0.593974	-0.248918	0.107636
LesAffx.45430.1.S1_at	Solyc01g095300.2.1	Glycosyl transferase group 1 IPR001296 Glycosyl transferase, group 1	AT4G01210	redox processes	0.00677396	-0.797844	0.180777	0.121566
LesAffx.4544.1.S1_at	Solyc02g069950.2.1	Ribosomal RNA assembly protein mis3	AT5G08420	unknown	0.00135181	-0.655635	-0.0975519	0.571974
LesAffx.45593.1.S1_at	Solyc06g005360.2.1	Actin depolymerizing factor 3 IPR002108 Actin-binding, cofilin_tropomyosin type	AT3G46000	cell organization	0.00726551	-0.255885	-0.0349629	0.270345
LesAffx.45975.1.S1_at	Solyc03g119980.2.1	Lipase-like protein	AT1G52760	unknown	0.000402526	2.71192	2.01037	0.432773
LesAffx.46142.1.A1_at	Solyc07g066340.2.1	UPF0431 protein C1orf66 homolog	AT1G16650	unknown	0.00842346	1.21397	0.443706	0.102015
LesAffx.46150.1.S1_at	Solyc09g057760.2.1	Plant-specific domain TIGR01615 family protein IPR006502 Protein of unknown function DUF506, plant	AT3G25240	unknown	0.00971946	0.480152	0.448482	-0.149077
LesAffx.46494.1.S1_at	Solyc05g054580.2.1	60S acidic ribosomal protein P0 IPR001790 Ribosomal protein L10	AT3G09200	Protein synthesis, folding and modification	0.000138527	-0.953184	-0.570216	-0.205909
LesAffx.46509.1.A1_at	Solyc10g006600.2.1	Thermoresistant gluconokinase (Gluconate kinase) IPR000623 Shikimate kinase	AT2G16790	amino acid metabolism	0.000480813	-1.67891	-0.400106	0.421198
LesAffx.46609.1.S1_at	Solyc01g009450.2.1	Mitochondrial inner membrane protease ATP23 IPR019165 Peptidase M76, ATP23	AT3G03420	unknown	0.00720658	-1.26606	-0.496463	-0.0904675
LesAffx.46709.1.S1_at	Solyc05g050950.2.1	DNA repair and recombination protein radA	AT2G45280	DNA synthesis and chromatin structure	0.00050463	1.03873	0.1141	-0.281954
LesAffx.46898.1.A1_at	Solyc02g062040.2.1	RING finger-like IPR018957 Zinc finger, C3HC4 RING-type	AT5G66070	Protein degradation	0.00582142	1.09832	0.629034	0.17148
LesAffx.46903.1.S1_at	Solyc02g068150.2.1	Nuclear transport factor 2 IPR018222 Nuclear transport factor 2, Eukaryote	AT1G27970	Protein synthesis, folding and modification	7.24138e-05	-1.84558	-0.930403	0.0852952
LesAffx.4708.1.S1_at	Solyc01g005380.2.1	SET domain containing protein IPR001214 SET	AT1G24610	unknown	0.000513373	0.549029	0.254587	-0.10039
LesAffx.47140.1.S1_at	Solyc06g054420.2.1	Serine incorporator 1 IPR005016 TMS membrane protein_tumour differentially expressed protein	AT3G06170	unknown	0.00869568	-1.0576	-0.723416	0.0946759
LesAffx.47187.1.S1_at	Solyc03g115230.2.1	ClpB chaperone IPR013093 ATPase associated with various cellular activities, AAA-2	AT3G03270	Response to stress	0.00022945	2.87728	0.896014	-0.279316
LesAffx.47218.1.S1_at	Solyc06g068770.2.1	Exostosin-like glycosyltransferase IPR004263 Exostosin-like	AT5G61840	redox processes	0.00302194	0.450711	-0.458109	-1.25579
LesAffx.4763.1.S1_at	Solyc04g040180.2.1	S-adenosylmethionine-dependent methyltransferase (Fragment) IPR013217 Methyltransferase type 12	AT2G41380	Development	0.0050914	1.47838	3.46478	4.04354
LesAffx.4763.3.S1_at	Solyc12g087820.1.1	MADS-box transcription factor 13 IPR002100 Transcription factor, MADS-box	AT1G24260	Regulation of transcription	0.00500923	-0.965597	-0.368943	-0.062548
LesAffx.47696.1.S1_at	Solyc01g108320.2.1	Peroxidase IPR002016 Haem peroxidase, plant_fungal_bacterial	AT1G49570	redox processes	0.00464889	1.24072	0.451572	-0.0888619
LesAffx.47699.1.S1_at	Solyc00g007060.2.1	Serine_threonine kinase-like protein ABC1063 IPR002290 Serine_threonine protein kinase	AT2G17220	Protein synthesis, folding and modification	0.00443219	-0.290862	0.109025	0.663715
LesAffx.47717.1.S1_at	Solyc01g081480.2.1	Genomic DNA chromosome 5 P1 clone MVA3	AT5G17670	unknown	0.00560438	-0.777523	-2.20539	-2.53804
LesAffx.47718.1.S1_at	Solyc06g084160.2.1	Serine_threonine-protein kinase bud32 (EC 2.7.11.1) IPR002290 Serine_threonine protein kinase	AT5G26110	Protein degradation	0.000386034	-1.44413	-0.889715	-0.059202
LesAffx.47933.1.S1_at	Solyc02g092480.2.1	Phototropic-responsive NPH3 family protein IPR004249 NPH3	AT2G23050	Signalling processes	0.00487152	0.442661	-0.377662	-0.65231
LesAffx.48114.1.A1_at	Solyc06g061020.2.1	Baculoviral IAP repeat-containing protein 3 IPR017066 S-ribonuclease binding protein, SBP1, pollen	AT1G32740	Protein degradation	0.00154665	1.11322	0.369774	-0.8549
LesAffx.48349.1.S1_at	Solyc01g010570.2.1	Mucin-like protein (Fragment)	AT2G02880	unknown	0.000763483	-2.25118	-1.60345	-0.473601
LesAffx.48588.1.S1_at	Solyc08g079060.2.1	Trehalose 6-phosphate phosphatase IPR003337 Trehalose-phosphatase	AT4G22590	metabolism	0.00135031	0.51482	-0.0395437	-0.15169
LesAffx.48646.1.S1_at	Solyc03g111130.1.1	Malate synthase IPR006252 Malate synthase A	AT5G03860	metabolism	0.000734912	1.29449	0.445446	-0.175007
LesAffx.48652.1.S1_at	Solyc04g049660.1.1	Unknown Protein	AT1G71430	unknown	0.00658413	-1.08124	-0.721972	-0.0833271
LesAffx.48863.1.S1_at	Solyc01g058380.1.1	Coatomer subunit gamma IPR002553 Clathrin_coatomer adaptor, adaptin-like, N-terminal	AT5G62290	transport	0.000319265	-1.75212	-1.41189	-0.123853
LesAffx.48947.1.S1_at	Solyc08g041700.1.1	F-box domain containing protein IPR001810 Cyclin-like F-box	AT5G19970	unknown	0.00675107	1.04786	0.158228	-0.109924
LesAffx.49289.1.S1_at	Solyc07g044810.2.1	Endoplasmic reticulum-Golgi intermediate compartment protein 3 IPR012936 Protein of unknown function DUF1692	AT3G22290	unknown	0.00933349	-0.912487	-0.478047	-0.0205284
LesAffx.49378.1.S1_at	Solyc01g096730.2.1	Major facilitator superfamily transporter IPR016196 Major facilitator superfamily, general substrate transporter	AT5G13740	transport	0.000852587	2.93614	2.93269	0.438799
LesAffx.49476.1.S1_at	Solyc11g009020.1.1	HAD-superfamily hydrolase subfamily IA variant 3 containing protein expressed IPR005834 Haloacid dehalogenase-like hydrolase	AT4G39970	unknown	0.00839213	-0.863224	-2.13014	-2.96634
LesAffx.49513.1.S1_at	Solyc05g032660.2.1	Dehydrogenase_ reductase 3 IPR002347 Glucose_ribitol dehydrogenase	AT5G04900	redox processes	0.000858825	-2.78801	-1.96723	-1.0612
LesAffx.49548.1.S1_at	Solyc10g008010.2.1	Proteasome subunit alpha type IPR001353 Proteasome, subunit alpha_beta	AT1G79210	Protein degradation	0.00608284	-0.689826	-0.226876	0.0597855
LesAffx.49712.1.S1_at	Solyc01g005930.2.1	Unknown Protein	AT1G55280	unknown	0.00801134	-0.514674	0.401463	0.978101
LesAffx.49809.1.S1_at	Solyc06g076300.2.1	Pyrimidine 5_apos-nucleotidase IPR010237 Pyrimidine 5-nucleotidase	AT5G59480	unknown	2.27397e-05	4.8757	3.03325	1.252
LesAffx.49877.1.S1_at	Solyc08g079480.2.1	Unknown Protein IPR009902 Protein of unknown function DUF1442	AT2G45360	unknown	1.95722e-05	4.013	3.14481	1.09587
LesAffx.4993.1.S1_at	Solyc10g083240.1.1	RNA-binding protein IPR000504 RNA recognition motif, RNP-1	AT5G06210	RNA transcription and processing	0.000116425	-2.12264	-1.28442	-0.16719
LesAffx.5010.2.S1_at	Solyc03g025840.2.1	Cytochrome b561 IPR004877 Cytochrome b561, eukaryote	AT4G25570	redox processes	0.00387937	-0.738873	0.045857	0.233175
LesAffx.50167.1.A1_at	Solyc11g072290.1.1	Cysteine and histidine-rich domain-containing protein 1 IPR007051 CHORD	AT5G51700	Response to stress	0.00498393	0.377854	0.160946	-0.118596
LesAffx.50260.1.S1_at	Solyc03g031880.2.1	Amine oxidase family protein IPR002937 Amine oxidase	AT1G65840	redox processes	0.00370397	1.65155	0.31194	-0.0887886
LesAffx.50270.1.S1_at	Solyc02g082900.2.1	Strictosidine synthase family protein IPR004141 Strictosidine synthase	AT3G51420	Secondary metabolism	0.00718387	1.1449	4.23909	3.75189
LesAffx.50270.2.S1_at	Solyc02g082900.2.1	Strictosidine synthase family protein IPR004141 Strictosidine synthase	AT3G51440	Secondary metabolism	0.00562378	0.887693	4.15025	3.71787
LesAffx.50428.1.S1_at	Solyc10g005260.2.1	RNA Binding Protein 45 IPR012677 Nucleotide-binding, alpha-beta plait	AT1G11650	Regulation of transcription	0.00158329	-1.93353	-1.75601	-0.725388
LesAffx.5043.1.S1_at	Solyc01g006900.2.1	Phosphatidylglycerol_phosphatidylinositol transfer protein IPR003172 MD-2-related lipid-recognition	AT5G06480	unknown	0.0050238	-1.47899	-0.850479	0.0892058
LesAffx.50584.1.S1_at	Solyc12g006830.1.1	Histone H2A IPR002119 Histone H2A	AT1G52740	DNA synthesis and chromatin structure	0.00170665	-0.975049	-0.655346	-0.0617799
LesAffx.50592.1.S1_at	Solyc03g062890.2.1	Superoxide dismutase IPR001424 Superoxide dismutase, copper_zinc binding	AT5G18100	redox processes	0.000420541	-1.08833	-0.335108	0.102486
LesAffx.51045.1.S1_at	Solyc10g052500.1.1	Phenylcoumaran benzylic ether reductase 3 IPR008030 NmrA-like	AT1G75280	Secondary metabolism	0.00726797	1.26161	0.102437	-0.391393
LesAffx.5120.1.S1_at	Solyc07g064310.1.1	Phosphatase PTC7 homolog IPR001932 Protein phosphatase 2C-related	AT4G16580	unknown	0.00697526	-0.989698	-0.111161	-0.0502781
LesAffx.51268.1.S1_at	Solyc01g098000.2.1	Elongation factor-like protein IPR014038 Translation elongation factor EF1B, beta and delta chains, guanine nucleotide exchange	AT2G18110	Protein synthesis, folding and modification	0.000283989	-1.95942	-0.941984	-0.258723
LesAffx.51271.1.S1_at	Solyc04g077780.2.1	LIM domain protein IPR001781 Zinc finger, LIM-type	AT1G10200	Development	0.00725599	-2.89705	-1.80479	-0.63357
LesAffx.51274.1.A1_at	Solyc08g078190.1.1	Ethylene responsive transcription factor 1a IPR001471 Pathogenesis-related transcriptional factor and ERF, DNA-binding	AT5G47230	Hormone metabolism	0.00679859	0.694623	0.377801	-0.166433
LesAffx.51285.1.A1_at	Solyc01g108350.2.1	Copper ion binding protein IPR008972 Cupredoxin	AT2G15780	unknown	0.00317634	4.22221	4.42176	0.939657
LesAffx.51287.1.A1_at	Solyc01g015080.2.1	Peroxidase IPR002016 Haem peroxidase, plant_fungal_bacterial	AT5G19890	redox processes	0.00241979	2.14056	0.765665	-0.179372
LesAffx.51287.1.S1_at	Solyc01g015080.2.1	Peroxidase IPR002016 Haem peroxidase, plant_fungal_bacterial	AT5G19890	redox processes	0.00287105	0.374047	0.127015	0.0151297
LesAffx.51291.1.A1_at	Solyc08g083260.2.1	Snurportin-like protein	AT4G24880	Protein synthesis, folding and modification	0.00696384	2.40842	0.280349	0.0415054
LesAffx.51298.1.S1_at	Solyc05g054650.1.1	Zinc finger transcription factor ZFP19 IPR007087 Zinc finger, C2H2-type	AT2G28710	Regulation of transcription	0.0076424	6.43976	6.1352	4.33108
LesAffx.5130.2.S1_at	Solyc01g090810.2.1	Expansin protein IPR007112 Expansin 45, endoglucanase-like	AT1G65680	cell wall	0.00750355	1.60311	0.557845	0.25437
LesAffx.51319.1.A1_at	Solyc01g007610.2.1	30S ribosomal protein S3 chloroplastic IPR005704 Ribosomal protein S3, bacterial	ATCG00810	unknown	0.00092307	3.03495	1.32078	0.212276
LesAffx.51346.1.S1_at	Solyc01g097860.2.1	Membrane protein IPR010903 Protein of unknown function DUF1517	TC220233	unknown	0.00173044	0.53081	-2.20763	-2.22225
LesAffx.51352.1.S1_at	Solyc04g077450.2.1	AGAP001695-PA (Fragment)	AT3G12210	unknown	0.000828368	1.33659	-0.29937	-0.26616
LesAffx.51352.2.S1_at	Solyc04g077450.2.1	AGAP001695-PA (Fragment)	AT3G12210	unknown	0.00881774	1.40405	0.283732	-0.365878
LesAffx.51354.1.A1_at	Solyc08g006430.2.1	N-methyl-L-tryptophan oxidase IPR006281 Sarcosine oxidase, monomeric	AT2G24580	amino acid metabolism	0.00676331	0.949842	0.172215	-0.138385
LesAffx.51366.1.A1_at	Solyc10g005430.2.1	Flavoprotein wrbA IPR010089 Flavoprotein WrbA	AT5G54500	metabolism	0.00484555	1.17966	0.233012	-0.174816
LesAffx.51414.1.A1_at	Solyc07g042450.2.1	Unknown Protein	CAO65194	unknown	0.00118407	-0.621201	-0.30406	0.0285144
LesAffx.51431.1.S1_at	Solyc07g006120.2.1	WD repeat domain phosphoinositide-interacting protein IPR011046 WD40 repeat-like	AT4G30510	transport	0.000471507	1.01613	0.340424	-0.127987
LesAffx.51438.1.S1_at	Solyc02g014460.2.1	WD repeat-containing protein IPR017986 WD40 repeat, region	AT1G80710	unknown	0.00567616	0.771298	0.148206	-0.0505934
LesAffx.51454.1.A1_at	Solyc02g078970.2.1	Guanine nucleotide-binding protein G(I)_G(S)_G(T) subunit beta-1 IPR020472 G-protein beta WD-40 repeat, region	AT1G10580	transport	0.00358119	0.332992	-0.209674	-0.269406
LesAffx.51549.1.S1_at	Solyc11g020870.1.1	MYG1 protein IPR003226 Metal-dependent protein hydrolase	AT5G41970	unknown	0.00150838	1.1764	0.272098	0.0688128
LesAffx.51894.1.S1_at	Solyc12g014410.1.1	Ribonuclease III family protein IPR000999 Ribonuclease III	AT3G20420	RNA transcription and processing	0.00918368	-1.23143	-1.49588	0.0803213
LesAffx.51958.1.S1_at	Solyc12g094680.1.1	Serine_threonine-protein kinase IPR002290 Serine_threonine protein kinase	AT1G20650	Protein synthesis, folding and modification	0.00304953	1.41182	0.811249	-0.0525327
LesAffx.52015.2.S1_at	Solyc08g078490.2.1	Formyltetrahydrofolate deformylase IPR002376 Formyl transferase, N-terminal	AT4G17360	unknown	0.00441973	0.897902	0.313836	0.0295784
LesAffx.52080.1.A1_at	Solyc01g094350.2.1	ATP-dependent RNA Helicase IPR011545 DNA_RNA helicase, DEAD_DEAH box type, N-terminal	AT4G00660	DNA synthesis and chromatin structure	0.00973987	0.908147	-0.0167099	-0.0248522
LesAffx.52140.1.S1_at	Solyc09g005390.2.1	Thioesterase family protein IPR003736 Phenylacetic acid degradation-related protein	AT1G04290	unknown	0.00261854	-0.813324	-0.491268	-0.203107
LesAffx.52155.1.S1_at	Solyc08g006940.2.1	F-box family protein IPR001810 Cyclin-like F-box	AT4G05460	Protein degradation	0.00336086	1.61837	0.462865	0.12134
LesAffx.52202.1.S1_at	Solyc08g081720.2.1	Glycoside hydrolase family 5 IPR001547 Glycoside hydrolase, family 5	AT5G16700	redox processes	0.00220871	1.16401	0.381092	-0.246119
LesAffx.52219.1.S1_at	Solyc05g045670.2.1	Glucose-6-phosphate_phosphate translocator 2 IPR004696 Tpt phosphate_phosphoenolpyruvate translocator	AT5G54800	transport	0.0081603	0.648261	-0.574355	-0.684722
LesAffx.52232.1.S1_at	Solyc01g111310.2.1	Transmembrane amino acid transporter protein IPR013057 Amino acid transporter, transmembrane	AT2G21050	transport	0.00702992	0.534372	-0.177287	-0.227347
LesAffx.52290.1.S1_at	Solyc03g111550.2.1	GDSL esterase_lipase At3g48460 IPR001087 Lipase, GDSL	AT3G48460	redox processes	0.00192192	-1.82243	-0.542799	0.638449
LesAffx.52427.1.S1_at	Solyc04g024840.2.1	GDSL esterase_lipase 1 IPR001087 Lipase, GDSL	AT5G40990	redox processes	0.00848337	-0.488036	-0.088447	0.156981
LesAffx.52801.1.S1_at	Solyc01g090990.2.1	Vesicle-associated membrane protein-associated protein IPR016763 Vesicle-associated membrane protein	AT4G00170	unknown	0.00509392	0.910664	0.898231	0.357023
LesAffx.52942.2.S1_at	N/A	N/A	AT3G48030	Protein degradation	0.00489133	0.651452	0.290879	-0.341472
LesAffx.52943.1.S1_at	Solyc06g074130.2.1	Growth inhibition and differentiation-related protein 88	AT5G22120	unknown	0.00436725	0.889082	0.267427	-0.00650006
LesAffx.53035.1.S1_at	Solyc06g068050.2.1	Nucleic acid binding protein IPR014560 Uncharacterised conserved protein UCP030333, DNA_RNA-binding Alba-related	AT2G34160	unknown	0.00403126	-1.64187	-1.26568	-0.205225
LesAffx.53235.1.S1_at	Solyc04g076110.2.1	Genomic DNA chromosome 5 TAC clone K2I5	AT5G49710	unknown	0.00406784	0.174269	0.938854	0.9589
LesAffx.53426.1.S1_at	Solyc02g092940.2.1	Receptor like kinase, RLK	AT5G67270	cell organization	0.000457318	1.08195	0.383258	-0.10824
LesAffx.53517.1.S1_at	Solyc04g071900.2.1	Peroxidase IPR002016 Haem peroxidase, plant_fungal_bacterial	AT1G71695	redox processes	0.00267601	-0.917918	0.362384	0.754627
LesAffx.53546.1.S1_at	Solyc01g087120.2.1	F1-ATP synthase delta subunit IPR000711 ATPase, F1 complex, OSCP_delta subunit	AT5G13450	energy	0.00549072	-0.433501	0.682028	0.4726
LesAffx.53612.2.S1_at	Solyc06g082580.2.1	Eukaryotic translation initiation factor 2 beta subunit-like IPR002735 Translation initiation factor IF2_IF5	AT5G20920	Protein synthesis, folding and modification	0.00364131	0.0617404	-0.495269	-0.529157
LesAffx.53650.1.A1_at	Solyc01g007250.2.1	U3 small nucleolar ribonucleoprotein protein IMP4 IPR007109 Brix domain	AT1G63780	Protein synthesis, folding and modification	0.00857797	0.363568	0.185166	-0.119082
LesAffx.53781.1.S1_at	Solyc05g052720.1.1	Pleckstrin homology domain containing family A (Phosphoinositide binding specific) member 1 IPR011993 Pleckstrin homology-type	AT5G05710	unknown	0.00236999	-1.0629	-0.527445	0.152949
LesAffx.53811.1.S1_at	Solyc06g074770.2.1	Ubiquitin conjugation factor E4 IPR019474 Ubiquitin conjugation factor E4, core	AT5G59910	DNA synthesis and chromatin structure	0.00157716	-1.41723	-0.0791233	0.532565
LesAffx.54123.1.S1_at	Solyc06g060710.2.1	Glycogenin 2 IPR002495 Glycosyl transferase, family 8	AT4G16600	unknown	0.00738415	2.20676	2.38473	0.888373
LesAffx.54536.1.S1_at	Solyc08g078040.2.1	Monooxygenase FAD-binding IPR003042 Aromatic-ring hydroxylase-like	AT2G29720	unknown	0.00889778	2.2245	1.50992	0.637014
LesAffx.54871.1.S1_at	Solyc12g036790.1.1	NADH-ubiquinone oxidoreductase subunit	AT1G49140	energy	0.00147962	-1.73076	-0.567822	0.105132
LesAffx.5491.1.A1_at	Solyc08g005870.1.1	MYB transcription factor IPR015495 Myb transcription factor	AT2G16720	Regulation of transcription	0.00342007	1.05904	0.217892	0.08185
LesAffx.5496.1.S1_at	Solyc08g074580.2.1	Cytoplasmic tRNA 2-thiolation protein 1	AT2G44270	transport	0.00199513	-0.919258	-0.428299	0.0409801
LesAffx.55197.1.S1_at	Solyc05g008400.2.1	Repressor of RNA polymerase III transcription MAF1 IPR017152 RNA polymerase III transcriptional repressor, MAF1	AT5G13240	unknown	0.00474924	1.46327	0.340241	0.33887
LesAffx.55211.1.S1_at	N/A	N/A	ABX79345	unknown	0.00629522	2.27593	0.541175	-0.0543479
LesAffx.55233.1.S1_at	Solyc03g082890.2.1	Pentapeptide repeat protein IPR001646 Pentapeptide repeat	AT5G53490	unknown	0.00351364	1.57269	-0.973127	-1.00969
LesAffx.55337.1.S1_at	Solyc02g085870.2.1	Fatty acid elongase 3-ketoacyl-CoA synthase IPR012392 Very-long-chain 3-ketoacyl-CoA synthase	AT1G25450	metabolism	0.000113281	-2.30659	-1.26359	0.147571
LesAffx.55353.1.S1_at	Solyc12g006930.1.1	Acyl-ACP thioesterase IPR002864 Acyl-ACP thioesterase	AT1G08510	metabolism	2.78319e-05	1.36798	0.42166	-0.499579
LesAffx.55489.2.S1_at	Solyc09g063140.2.1	Os06g0235500 protein (Fragment)	AT4G28740	transport	0.00577908	-1.87815	-0.565433	-0.331229
LesAffx.55549.1.S1_at	Solyc01g096730.2.1	Major facilitator superfamily transporter IPR016196 Major facilitator superfamily, general substrate transporter	AT5G13750	transport	0.00163429	2.76637	2.77974	0.569899
LesAffx.55570.1.S1_at	Solyc01g079830.2.1	Unknown Protein	AT5G19190	unknown	0.00927994	0.684088	0.289495	-1.06707
LesAffx.55638.1.S1_at	Solyc02g082090.2.1	Peroxidase IPR002016 Haem peroxidase, plant_fungal_bacterial	AT1G30870	redox processes	0.00748375	1.08312	0.106783	0.0543398
LesAffx.55639.1.S1_at	Solyc01g107450.2.1	Unknown Protein	AT4G34265	unknown	0.000392299	-0.82982	-0.460006	-0.0645732
LesAffx.5571.1.S1_at	Solyc08g079610.2.1	General transcription factor IIH subunit 5 IPR009400 Nucleotide excision repair, TFIIH, subunit TTDA	AT1G12400	unknown	0.00457257	-1.01943	-0.781012	-0.211661
LesAffx.55723.1.S1_at	Solyc03g026090.2.1	Non-specific lipid-transfer protein IPR013770 Plant lipid transfer protein and hydrophobic protein, helical	AT5G62065	unknown	0.00866496	1.18927	0.195352	-0.0223863
LesAffx.55767.1.S1_at	Solyc10g006320.2.1	Vacuolar sorting protein SNF8 IPR016689 ESCRT-2 complex, Snf8	AT4G27040	unknown	0.00448618	-1.0391	-0.22963	0.0222166
LesAffx.55870.1.S1_at	Solyc12g008640.1.1	Gamma-glutamyltransferase-like protein IPR000101 Gamma-glutamyltranspeptidase	AT4G29210	redox processes	2.2287e-05	-0.68124	0.648165	1.55582
LesAffx.56.1.S1_at	Solyc04g072780.2.1	Genomic DNA chromosome 5 TAC clone K14A3 IPR007650 Protein of unknown function DUF581	AT1G22160	Development	0.00802388	-2.77212	-2.57825	-0.698795
LesAffx.56.15.A1_at	Solyc01g079780.2.1	Uncharacterized GPI-anchored protein At5g19250	AT5G19250	unknown	2.66857e-05	1.91139	1.15352	0.390374
LesAffx.56.2.A1_at	Solyc00g011170.1.1	Unknown Protein	AT5G16010	Regulation of transcription	0.00850578	2.20127	2.53053	0.819406
LesAffx.56.5.A1_a_at	Solyc07g008320.2.1	Calcium-transporting ATPase 1 IPR006408 ATPase, P-type, calcium-transporting, PMCA-type	AT3G21180	Signalling processes	0.00379241	0.567328	0.542505	-0.549878
LesAffx.56057.1.S1_at	Solyc06g061080.2.1	NAC-domain transcription factor protein	AT5G46590	Development	0.00684872	0.934462	0.298294	-0.20795
LesAffx.56196.1.S1_at	Solyc01g067560.2.1	Always early protein 3 IPR010561 DIRP	AT3G21430	Regulation of transcription	0.00100268	1.31556	0.131584	0.0931054
LesAffx.56417.1.S1_at	Solyc06g071720.1.1	60S ribosomal protein L27A IPR001196 Ribosomal protein L15	AT1G23290	unknown	0.00170564	-0.887759	-0.790878	-0.279347
LesAffx.56547.1.S1_at	Solyc04g049330.2.1	V-type proton ATPase subunit G 1-ATPase G subunit	AT3G01390	transport	2.28201e-05	-0.453194	0.377609	0.665528
LesAffx.56589.2.S1_at	Solyc05g005290.2.1	Poly polymerase catalytic domain containing protein expressed polymerase, catalytic region	AT3G47720	unknown	0.00126169	2.38498	1.57438	0.841009
LesAffx.56618.1.S1_at	N/A	N/A	AT5G08710	cell organization	0.00266741	0.162613	-0.0253197	-0.27373
LesAffx.56634.1.S1_at	Solyc04g082960.1.1	TMV response-related protein	AT1G76600	unknown	0.00146033	4.04562	3.21753	1.65504
LesAffx.56880.1.S1_at	Solyc07g053720.2.1	Tyrosine aminotransferase-like protein IPR005958 Tyrosine_nicotianamine aminotransferase	AT5G36160	amino acid metabolism	0.00984303	-0.213206	1.33266	1.22994
LesAffx.57010.1.S1_at	Solyc08g081240.2.1	Hydroxyproline-rich glycoprotein family protein	AT1G63720	unknown	0.00662452	1.63998	1.67571	0.222262
LesAffx.57015.1.S1_at	Solyc03g097140.2.1	N-acetyltransferase 15 IPR000182 GCN5-related N-acetyltransferase	AT3G02980	redox processes	0.00163921	-1.04015	-0.614117	-0.129503
LesAffx.57287.1.S1_at	Solyc01g099700.2.1	Os07g0673000 protein (Fragment)	AT5G27710	unknown	0.00936248	-0.706349	-0.127929	0.0900268
LesAffx.57289.1.S1_at	Solyc07g053670.2.1	Unknown Protein	AT1G28395	unknown	0.000518839	-1.35812	-0.947426	-0.367682
LesAffx.57299.1.S1_at	Solyc10g005230.2.1	Unknown Protein	AT4G20150	unknown	0.00212842	-0.696976	0.241388	0.319026
LesAffx.57392.1.S1_at	Solyc03g082560.2.1	Aldo_keto reductase-like protein IPR020471 Aldo_keto reductase subgroup	AT5G53580	metabolism	0.00276167	0.361274	-0.338806	-0.483176
LesAffx.57402.1.A1_at	Solyc08g067910.2.1	Syntaxin 32 IPR010989 t-SNARE	AT3G24350	transport	0.00266728	0.821728	0.618611	0.0984172
LesAffx.57402.1.S1_at	Solyc08g067910.2.1	Syntaxin 32 IPR010989 t-SNARE	AT3G24350	transport	0.00165816	2.48749	0.583991	0.160168
LesAffx.57437.2.S1_at	Solyc03g070380.2.1	Methyl jasmonate esterase IPR000073 Alpha_beta hydrolase fold-1	AT4G37140	redox processes	9.69773e-06	3.50697	2.83528	0.748516
LesAffx.57480.1.S1_at	Solyc03g118890.2.1	Serine_threonine phosphatase family protein IPR015655 Protein phosphatase 2C	AT1G18030	Protein synthesis, folding and modification	0.00382789	-1.47693	-0.343784	-0.219816
LesAffx.57700.1.S1_at	Solyc03g117900.2.1	Cytochrome c oxidase assembly protein IPR018793 Cytochrome c oxidase assembly protein PET191, N-terminal	AT1G10865	unknown	0.00218756	-0.583018	0.155157	0.45326
LesAffx.57874.1.S1_at	Solyc06g065330.2.1	Ring finger protein 13 IPR003137 Protease-associated PA	AT1G71980	Protein degradation	0.00827398	-0.918877	-0.108085	0.38627
LesAffx.57928.1.S1_at	Solyc01g109450.2.1	Kinase PfkB family IPR011611 Carbohydrate_purine kinase	AT1G49350	unknown	0.00714344	0.467242	-0.213812	-0.250566
LesAffx.57933.1.A1_at	Solyc09g065860.2.1	Uridine kinase IPR000764 Uridine kinase	AT1G03030	unknown	0.0071005	1.79546	0.903829	0.150606
LesAffx.57950.1.A1_at	Solyc00g033460.2.1	S-adenosyl-L-methionine salicylic acid carboxyl methyltransferase 1 IPR005299 SAM dependent carboxyl methyltransferase	AT5G04370	Hormone metabolism	0.00820938	1.28478	0.103728	0.00786873
LesAffx.58064.1.S1_at	Solyc07g053550.1.1	Glutaredoxin IPR011905 Glutaredoxin-like, plant II	AT1G28480	redox processes	0.00696503	0.332003	0.941934	1.4764
LesAffx.58075.1.S1_at	Solyc06g050630.2.1	Prephenate dehydrogenase family protein-binding domain	AT5G34930	unknown	0.00381834	1.919	1.85647	-0.330708
LesAffx.58104.1.A1_at	Solyc03g005580.2.1	Legumin 11S-globulin IPR014710 RmlC-like jelly roll fold	AT4G28520	Development	0.00179357	1.26488	0.231849	-0.0726775
LesAffx.58105.1.A1_at	Solyc03g082940.2.1	Importin subunit beta IPR011989 Armadillo-like helical	AT5G53480	Protein synthesis, folding and modification	3.55715e-05	1.49298	0.574179	-0.251793
LesAffx.58110.1.A1_at	Solyc04g072890.2.1	WD-40 repeat family protein IPR017986 WD40 repeat, region	AT1G78070	unknown	0.000808789	1.2342	-0.0265106	-0.0283323
LesAffx.58228.1.A1_at	Solyc01g079810.2.1	RING-H2 finger protein (Fragment) IPR018957 Zinc finger, C3HC4 RING-type	AT4G14220	unknown	0.00929006	1.46073	1.00093	-0.0262381
LesAffx.58228.1.S1_at	Solyc01g079810.2.1	RING-H2 finger protein (Fragment) IPR018957 Zinc finger, C3HC4 RING-type	AT4G14220	Protein degradation	0.00204728	1.02098	0.422254	-0.0640328
LesAffx.58283.3.S1_at	Solyc01g112250.2.1	Calcium-dependent protein kinase 3 IPR002290 Serine_threonine protein kinase	AT4G35310	Signalling processes	0.000216705	-0.480339	0.297437	0.433104
LesAffx.58307.1.S1_at	Solyc01g087640.2.1	Cinnamoyl CoA reductase-like protein-binding domain	AT1G09480	Secondary metabolism	0.00289958	-0.351773	0.128076	0.49689
LesAffx.58413.1.S1_at	Solyc11g006400.1.1	Mitochondrial glycoprotein IPR003428 Mitochondrial glycoprotein	AT4G32605	unknown	0.00285008	-1.31286	-1.08458	-0.10953
LesAffx.58480.1.S1_at	Solyc04g063280.2.1	Vacuolar protein sorting-associated protein 27 IPR018205 VHS subgroup	AT1G21380	transport	0.00157591	1.12527	0.793979	0.243204
LesAffx.58583.1.S1_a_at	Solyc10g076740.1.1	Isoamyl acetate-hydrolyzing esterase IPR013831 Esterase, SGNH hydrolase-type, subgroup	AT3G11210	redox processes	0.000337593	-1.926	-1.07268	-0.148061
LesAffx.58583.1.S1_at	Solyc10g076740.1.1	Isoamyl acetate-hydrolyzing esterase IPR013831 Esterase, SGNH hydrolase-type, subgroup	AT3G11210	redox processes	0.000328514	-1.67196	-1.15766	-0.179084
LesAffx.58624.1.S1_at	Solyc11g010430.1.1	Ovarian cancer-associated gene 2 protein homolog IPR005645 Protein of unknown function DUF341	AT4G24380	unknown	0.00095359	2.46269	1.20503	0.786879
LesAffx.5883.1.S1_at	Solyc06g072440.2.1	Erwinia induced protein 2	AT1G48440	unknown	8.13464e-05	3.34926	1.07956	0.00806869
LesAffx.59078.1.S1_at	Solyc08g080240.2.1	NADH ubiquinone dehydrogenase IPR010625 CHCH	AT5G18800	energy	0.0017233	-1.03155	-0.0760056	0.201259
LesAffx.5912.1.A1_at	Solyc12g042480.1.1	Cytochrome P450	AT4G36220	redox processes	0.00037703	-0.720297	2.81812	3.85875
LesAffx.5934.1.S1_at	Solyc01g095050.2.1	Negatively light-regulated protein IPR012482 Lg106-like	AT5G64130	unknown	0.00188396	-1.13358	-0.729486	-0.0524445
LesAffx.5934.2.S1_at	Solyc01g095050.2.1	Negatively light-regulated protein IPR012482 Lg106-like	AT5G64130	unknown	0.000310869	-0.810455	-0.312796	0.0170911
LesAffx.59463.1.S1_at	Solyc02g082850.2.1	Serine O-acetyltransferase IPR005881 Serine O-acetyltransferase	AT4G35640	amino acid metabolism	0.00213447	-1.57928	0.0246215	0.613733
LesAffx.59507.1.S1_at	Solyc07g063620.2.1	Uncharacterized secreted protein IPR010634 Protein of unknown function DUF1223	AT4G27350	unknown	0.000141352	4.63909	4.22115	1.68618
LesAffx.59512.1.S1_at	Solyc09g082300.2.1	Non-specific lipid-transfer protein IPR003612 Plant lipid transfer protein_seed storage_trypsin-alpha amylase inhibitor	AT1G05450	unknown	0.00881031	2.38297	0.830075	0.0651647
LesAffx.5975.1.S1_at	Solyc08g068070.2.1	Globin IPR001486 Globin, truncated bacterial-like	AT4G32690	redox processes	0.00323949	-0.453145	-0.28838	0.440835
LesAffx.60021.1.S1_at	Solyc04g077920.2.1	Interferon-related developmental regulator family protein IPR007701 Interferon-related developmental regulator, N-terminal	AT1G27760	unknown	0.00800766	1.41988	1.52083	0.203287
LesAffx.60138.1.S1_at	N/A	N/A	AT2G39500	unknown	1.59739e-06	2.86881	0.854593	-0.176519
LesAffx.60153.1.S1_at	Solyc03g117250.2.1	Flotillin 1 IPR001107 Band 7 protein	AT5G25260	unknown	0.00281533	0.972063	0.0188341	-0.629833
LesAffx.60252.1.S1_at	Solyc03g116020.2.1	DNA-directed RNA polymerase	AT5G62440	unknown	1.99812e-05	-2.05662	-1.79767	-0.547297
LesAffx.60369.1.S1_at	Solyc09g090430.2.1	Cyanate hydratase IPR008076 Cyanase	AT3G23490	Secondary metabolism	0.0069765	-0.18745	1.68361	1.63785
LesAffx.60369.2.S1_at	Solyc09g090430.2.1	Cyanate hydratase IPR008076 Cyanase	AT3G23490	Secondary metabolism	0.0024382	-0.425227	1.35479	1.43197
LesAffx.60582.1.S1_at	Solyc02g092240.2.1	Os10g0352000 protein (Fragment)	AT5G67620	unknown	0.00335569	1.80648	0.841567	0.205509
LesAffx.60643.2.S1_at	Solyc05g013660.2.1	Lysine ketoglutarate reductase trans-splicing related 1 IPR007877 Protein of unknown function DUF707	AT1G67850	unknown	0.0036576	2.3501	2.00081	1.26919
LesAffx.60693.1.S1_at	Solyc02g065550.2.1	Coiled-coil domain-containing protein 109A IPR006769 Protein of unknown function DUF607	AT2G23790	unknown	4.72733e-07	4.21824	2.85963	0.140886
LesAffx.60714.1.S1_at	Solyc04g008810.2.1	40S ribosomal protein S26 IPR000892 Ribosomal protein S26e	AT3G56340	Protein synthesis, folding and modification	6.8964e-05	-0.864408	-0.255382	0.276382
LesAffx.60720.1.S1_at	Solyc08g078240.2.1	Unknown Protein	AT1G11760	unknown	0.00550163	-1.78561	-1.16454	-0.0640267
LesAffx.6075.1.S1_at	Solyc02g021700.2.1	Alpha N-terminal protein methyltransferase 1 IPR008576 Protein of unknown function DUF858, methyltransferase-like	AT5G44450	unknown	0.000685167	-1.41486	-1.00848	-0.0866591
LesAffx.60762.1.S1_at	Solyc11g010650.2.1	Unknown Protein IPR000868 Isochorismatase-like	AT2G22570	Secondary metabolism	0.000825072	-0.563816	0.711175	1.30237
LesAffx.60782.1.S1_at	Solyc02g092700.2.1	Ycf36 protein IPR009631 Protein of unknown function DUF1230	AT5G67370	unknown	0.00680921	0.0879583	-0.178557	-0.640858
LesAffx.60827.1.S1_at	Solyc09g009540.2.1	Hydrolase alpha_beta fold family protein IPR000073 Alpha_beta hydrolase fold-1	AT3G54240	unknown	0.00121837	-1.18966	1.34308	1.28188
LesAffx.61012.2.S1_at	Solyc02g092040.1.1	LRR receptor-like serine_threonine-protein kinase, RLP	AT5G65830	Signalling processes	0.00116824	0.340882	-0.587612	-1.06904
LesAffx.61336.1.S1_at	Solyc09g007180.2.1	Adenylate kinase IPR006259 Adenylate kinase, subfamily	AT2G37250	nucleotide processess	0.000227936	-0.6151	0.410734	0.558143
LesAffx.61379.1.S1_at	Solyc06g072800.2.1	ADP-ribosylation factor IPR006688 ADP-ribosylation factor	AT5G17060	Protein synthesis, folding and modification	0.000796227	-1.3664	-0.293653	0.245619
LesAffx.61585.1.S1_at	Solyc03g031850.1.1	Unknown Protein	AT3G03210	unknown	0.00484163	0.955908	0.454411	0.0604582
LesAffx.6163.2.A1_at	Solyc06g036330.1.1	Ornithine cyclodeaminase protein IPR003462 Ornithine cyclodeaminase_mu-crystallin	AT5G52810	Secondary metabolism	7.65966e-05	1.08345	0.535522	-0.123608
LesAffx.61632.1.S1_at	Solyc11g020950.1.1	BZIP transcription factor family protein expressed transcription factor	AT4G06598	Regulation of transcription	0.00224693	0.653948	0.293114	-0.00282738
LesAffx.61899.1.S1_at	Solyc08g007590.2.1	Bile acid sodium symporter family protein IPR002657 Bile acid:sodium symporter	AT4G12030	transport	7.0056e-05	-1.37928	-1.0591	-0.0925866
LesAffx.61901.1.S1_at	Solyc09g065240.2.1	Patatin-like protein 3 IPR002641 Patatin	AT3G63200	Development	0.00577052	1.05017	-0.0185015	0.00419082
LesAffx.62071.1.S1_at	Solyc05g056130.2.1	Dolichyl-diphosphooligosaccharide--protein glycosyltransferase subunit 1 IPR007676 Ribophorin I	AT2G01720	Protein synthesis, folding and modification	0.000453996	-0.825702	0.172362	0.551072
LesAffx.62121.1.S1_at	Solyc09g009690.2.1	Ribonucleoside hydrolase 1 IPR001910 Inosine_uridine-preferring nucleoside hydrolase	AT2G36310	nucleotide processess	5.62006e-05	2.81666	2.12829	0.851784
LesAffx.62138.1.S1_at	Solyc05g053330.2.1	MYB transcription factor IPR015495 Myb transcription factor	AT5G49620	Regulation of transcription	0.000325244	3.80243	3.43921	1.89336
LesAffx.62202.2.S1_at	Solyc03g063240.2.1	Pyridoxamine 5_apos-phosphate oxidase-related FMN-binding protein IPR012349 FMN-binding split barrel	AT3G03890	unknown	0.00426253	-1.27932	-1.07199	-0.329358
LesAffx.62250.1.S1_at	Solyc07g042160.2.1	Polygalacturonase IPR012334 Pectin lyase fold	AT1G19170	cell wall	0.00947005	0.91373	0.298545	0.0279755
LesAffx.62305.1.S1_at	Solyc09g042770.2.1	Rhodanese-like IPR001763 Rhodanese-like	AT3G25480	redox processes	0.00144586	-1.38591	-0.641046	-0.284431
LesAffx.62385.1.S1_at	Solyc01g079960.2.1	Xylanase inhibitor (Fragment) IPR001461 Peptidase A1	AT1G03230	unknown	0.00031365	1.28394	0.140811	-0.181435
LesAffx.62390.1.S1_at	Solyc09g091170.2.1	NADH dehydrogenase 1 alpha subcomplex subunit 13 IPR009346 GRIM-19	AT2G33220	unknown	0.000700605	-0.692828	0.111996	0.29541
LesAffx.62398.1.S1_at	Solyc05g009320.2.1	LOB domain protein 42 IPR004883 Lateral organ boundaries, LOB	AT3G02550	Regulation of transcription	0.00046456	1.25595	0.0505894	-0.222236
LesAffx.62406.1.S1_at	Solyc06g076950.2.1	Carbohydrate kinase PfkB IPR011611 Carbohydrate_purine kinase	AT5G58730	metabolism	0.000873777	1.11654	0.279957	-0.170971
LesAffx.62501.1.S1_at	Solyc04g014720.2.1	60S ribosomal protein L6 IPR000915 Ribosomal protein L6E	AT1G74060	Protein synthesis, folding and modification	0.000147634	-1.21019	-0.787698	-0.133325
LesAffx.62577.1.S1_at	Solyc07g065930.2.1	BTB_POZ domain-containing protein IPR013089 Kelch related	AT1G55760	unknown	0.00750121	-1.44538	-1.05817	0.305794
LesAffx.62698.2.S1_at	Solyc03g025710.2.1	GCN5-related N-acetyltransferase IPR000182 GCN5-related N-acetyltransferase	AT1G72030	redox processes	0.00114963	0.239804	-1.08247	-2.02116
LesAffx.62742.1.S1_at	Solyc10g085660.1.1	F-box protein SKIP24	AT1G08710	Protein degradation	2.60849e-05	-0.857828	-0.293472	0.615952
LesAffx.62785.1.S1_at	Solyc01g005840.2.1	Ubiquitin-conjugating enzyme E2 E3 IPR000608 Ubiquitin-conjugating enzyme, E2	AT3G13550	Protein degradation	0.00272059	-1.78207	-0.0474361	0.824721
LesAffx.62803.1.S1_at	Solyc07g064690.1.1	Unknown Protein IPR011719 Conserved hypothetical protein CHP02058	AT1G29040	unknown	0.00106156	-0.356309	0.589952	0.580282
LesAffx.6281.1.S1_at	N/A	N/A	AT5G46920	DNA synthesis and chromatin structure	0.00463268	1.0228	-0.489424	-0.370394
LesAffx.62892.1.S1_at	Solyc02g065360.2.1	DUF647 domain-containing protein IPR006968 Protein of unknown function DUF647	AT2G23470	unknown	0.00333032	1.3221	-0.0252471	-0.0508411
LesAffx.62935.2.A1_at	Solyc08g078370.2.1	Kinase pfkB family protein IPR011611 Carbohydrate_purine kinase	AT4G28706	metabolism	0.00693352	1.20216	-0.00656568	-0.000397896
LesAffx.62977.1.S1_at	Solyc02g084760.2.1	Ubiquitin-conjugating enzyme E2 W IPR000608 Ubiquitin-conjugating enzyme, E2	AT5G42990	Protein degradation	0.00471097	-0.868389	-0.196107	0.277496
LesAffx.62989.1.S1_at	Solyc05g046290.2.1	Xyloglucan endotransglucosylase_hydrolase 2 IPR016455 Xyloglucan endotransglucosylase_hydrolase	AT4G25820	cell wall	0.00874557	1.88892	0.733415	0.558626
LesAffx.630.1.A1_at	Solyc01g108150.2.1	Oxidoreductase zinc-binding dehydrogenase family protein IPR002085 Alcohol dehydrogenase superfamily, zinc-containing	AT1G49670	redox processes	0.00768319	-0.373244	0.017272	0.198188
LesAffx.63172.1.S1_at	Solyc09g010380.2.1	Inorganic pyrophosphatase-like protein IPR008162 Inorganic pyrophosphatase	AT3G53620	nucleotide processess	0.0035617	1.07378	-0.00924371	-0.582164
LesAffx.63176.1.S1_at	Solyc01g099690.2.1	ATP-dependent Clp protease proteolytic subunit IPR001907 Peptidase S14, ClpP	AT1G09130	Protein degradation	0.00745962	-1.44661	-0.624897	-0.166621
LesAffx.63244.1.S1_at	Solyc09g098010.2.1	Cytochrome P450	AT2G45580	redox processes	0.000194984	-1.81926	0.653387	1.69067
LesAffx.63263.1.S1_at	Solyc08g081300.2.1	Ring finger protein 126 IPR018957 Zinc finger, C3HC4 RING-type	AT5G41350	Protein degradation	0.0013115	-0.680642	-0.278998	0.495181
LesAffx.63266.1.S1_at	Solyc01g106440.2.1	Ankyrin repeat-containing protein-like IPR002110 Ankyrin	AT2G14255	cell organization	0.00171297	1.33015	0.318864	0.194038
LesAffx.63298.1.S1_at	Solyc01g022750.2.1	NADH dehydrogenase IPR008011 Complex 1 LYR protein	AT3G12260	unknown	0.00104633	-0.446209	0.541718	0.607007
LesAffx.63327.1.S1_at	Solyc09g009970.2.1	Rho GTPase activating protein 2 IPR000198 RhoGAP	AT3G11490	Signalling processes	0.00178777	1.3133	-0.00697906	0.059244
LesAffx.6338.1.S1_at	Solyc09g082210.2.1	Os10g0422600 protein (Fragment) IPR007650 Protein of unknown function DUF581	AT3G22550	Development	0.00691899	-2.10108	-0.683778	0.166066
LesAffx.63544.1.S1_at	Solyc08g080290.2.1	Ethylene-responsive transcription factor 1 IPR001471 Pathogenesis-related transcriptional factor and ERF, DNA-binding	AT5G52020	Regulation of transcription	0.00412915	0.938496	0.293528	0.0630158
LesAffx.63802.1.S1_at	Solyc04g005280.2.1	BHLH transcription factor IPR011598 Helix-loop-helix DNA-binding	AT1G69010	Regulation of transcription	0.00271941	-0.548389	-0.35859	0.153171
LesAffx.6388.1.S1_at	Solyc03g059180.2.1	Extracellular calcium sensing receptor IPR001763 Rhodanese-like	AT3G59780	unknown	0.00733759	-0.0530106	-0.806934	-1.2613
LesAffx.63925.1.S1_at	Solyc10g083830.1.1	Glutamine synthetase I IPR008146 Glutamine synthetase, catalytic region	AT3G53180	metabolism	0.00198317	-0.249655	0.940134	1.04515
LesAffx.63984.1.S1_at	Solyc10g078240.1.1	Cytochrome P450	AT2G40890	redox processes	0.000162447	1.89674	1.10688	0.323261
LesAffx.64.1.A1_at	Solyc07g063250.2.1	Unknown Protein	AT3G15395	unknown	0.00213842	-1.34679	-0.116229	0.337933
LesAffx.64054.2.S1_at	Solyc05g026220.1.1	Glutathione S-transferase 1 IPR017933 Glutathione S-transferase_chloride channel, C-terminal	AT1G10360	redox processes	0.00674544	0.691897	0.072707	-0.253618
LesAffx.64205.1.S1_at	Solyc04g007450.2.1	Alpha_beta hydrolase fold protein IPR016969 Uncharacterised conserved protein UCP031088, alpha_beta hydrolase, At1g15070	AT1G15060	unknown	4.60322e-05	1.22619	0.492665	0.135633
LesAffx.64403.1.S1_a_at	Solyc02g064640.2.1	ADP-RIBOSYLATION FACTOR-like protein IPR006688 ADP-ribosylation factor	AT3G49870	Protein synthesis, folding and modification	0.000247176	0.295812	-0.249191	-0.496285
LesAffx.64403.1.S1_at	Solyc02g092330.2.1	ADP-RIBOSYLATION FACTOR-like protein IPR006688 ADP-ribosylation factor	AT3G49870	Protein synthesis, folding and modification	0.00746648	0.85487	0.196247	0.0106737
LesAffx.64403.3.A1_at	Solyc02g064640.2.1	ADP-RIBOSYLATION FACTOR-like protein IPR006688 ADP-ribosylation factor	AT5G67560	Protein synthesis, folding and modification	0.000398454	0.719571	-0.0183912	-0.103799
LesAffx.64439.1.S1_at	N/A	N/A	AT2G37430	Regulation of transcription	0.00115395	5.24746	4.02782	2.09388
LesAffx.64464.1.A1_at	Solyc07g018180.1.1	Receptor like kinase, RLK	AT5G39390	unknown	0.000362956	0.48055	0.126334	0.0379368
LesAffx.64505.1.S1_at	Solyc07g066330.2.1	NAC domain protein IPR003441 protein	TC218974	Development	0.00339962	-0.360511	0.828654	1.18293
LesAffx.64525.1.A1_at	Solyc01g103510.2.1	Ribosomal protein L3-like IPR000597 Ribosomal protein L3	AT1G43170	Protein synthesis, folding and modification	0.00540944	0.944598	0.035312	-0.0199103
LesAffx.64561.1.S1_at	Solyc03g083970.2.1	IQ calmodulin-binding motif family protein	AT5G62390	Signalling processes	0.00339864	0.476298	0.342262	-0.551148
LesAffx.64583.1.S1_at	Solyc04g007530.2.1	Multidrug resistance protein mdtK IPR015521 MATE family transporter related protein	AT1G71140	transport	0.00407686	2.44327	1.26279	0.316914
LesAffx.64689.1.A1_at	Solyc08g014150.2.1	GRAM domain containing protein IPR004182 GRAM	AT3G59660	unknown	0.00834442	1.41056	0.487956	0.0865959
LesAffx.64733.1.S1_at	Solyc09g098520.2.1	Nucleotide-sugar transporter UDP N-acetylglucosamine-like signal peptide 9 or more transmembrane domains (Fragment) IPR007271 Nucleotide-sugar transporter	AT2G43240	transport	0.00827867	-1.1034	-0.614111	-0.171971
LesAffx.64831.1.S1_at	Solyc05g014340.2.1	Serine_threonine-protein phosphatase 2A regulatory subunit delta 1 isoform IPR002554 Protein phosphatase 2A, regulatory B subunit, B56	AT3G26020	Protein synthesis, folding and modification	0.00114765	1.23203	0.769764	0.253511
LesAffx.64876.1.A1_at	Solyc06g051650.2.1	Peptidyl-prolyl cis-trans isomerase B IPR002130 Peptidyl-prolyl cis-trans isomerase, cyclophilin-type	AT2G29960	cell cycle	0.00234883	0.750394	0.218416	-0.148223
LesAffx.6491.1.S1_at	Solyc10g006050.2.1	Heterogeneous nuclear ribonucleoprotein A3 IPR000504 RNA recognition motif, RNP-1	AT4G26650	RNA transcription and processing	0.000582009	1.26477	0.603901	-0.28227
LesAffx.64941.1.S1_at	Solyc05g053390.2.1	Prefoldin subunit 3 IPR016655 Prefoldin, subunit 3	AT5G49510	Protein synthesis, folding and modification	0.00317341	-1.43399	-1.16153	-0.364567
LesAffx.64946.1.S1_at	Solyc01g090310.2.1	Ethylene responsive transcription factor 1a IPR001471 Pathogenesis-related transcriptional factor and ERF, DNA-binding	AT2G44840	Regulation of transcription	6.41504e-05	0.533521	0.128921	-0.124739
LesAffx.64973.1.S1_at	Solyc11g027870.1.1	Unknown Protein IPR007512 Protein of unknown function DUF543	AT1G72170	unknown	0.00183731	-0.183784	0.54095	0.634618
LesAffx.64984.1.S1_at	Solyc02g064700.2.1	Protein serine_threonine kinase IPR002290 Serine_threonine protein kinase	AT2G23070	Protein synthesis, folding and modification	0.00595351	-0.461925	-0.106024	0.350169
LesAffx.65029.1.A1_at	Solyc03g116740.2.1	Genomic DNA chromosome 3 P1 clone MSJ11	AT3G15820	redox processes	0.00967903	0.747352	0.129908	-0.128358
LesAffx.65029.1.S1_at	Solyc03g116740.2.1	Genomic DNA chromosome 3 P1 clone MSJ11	AT3G15820	redox processes	0.00668247	-0.551318	-1.082	-2.11945
LesAffx.65080.1.A1_at	Solyc01g005030.2.1	Serine_threonine-protein kinase 36	AT4G32250	Protein synthesis, folding and modification	0.000328229	-0.909262	-0.0242894	0.626261
LesAffx.65091.1.A1_at	Solyc09g005310.2.1	LIMR family protein At5g01460 IPR006876 LMBR1-like conserved region	AT5G01460	cell wall	0.00191079	0.980755	0.314862	0.0867432
LesAffx.65095.1.A1_at	Solyc04g008540.2.1	Tobamovirus multiplication protein (Fragment) IPR009457 Protein of unknown function DUF1084	AT1G14530	Response to stress	0.000551694	0.941576	0.363747	-0.0498302
LesAffx.65124.1.A1_at	Solyc01g007430.2.1	Cytochrome b6-f complex subunit 5 IPR003683 Cytochrome b6_f complex, subunit 5	ATCG00600	unknown	0.00524089	2.37123	0.755909	-0.00866668
LesAffx.65124.1.S1_at	Solyc01g007430.2.1	Cytochrome b6-f complex subunit 5 IPR003683 Cytochrome b6_f complex, subunit 5	ATCG00600	unknown	0.0024685	3.29889	0.756347	0.457101
LesAffx.65143.1.A1_at	Solyc01g007410.2.1	Cytochrome b559 subunit alpha IPR006217 Photosystem II protein cytochrome b559, alpha subunit	ATCG00570	unknown	0.00305364	3.07638	0.620456	-0.0570009
LesAffx.65143.1.S1_at	Solyc01g007410.2.1	Cytochrome b559 subunit alpha IPR006217 Photosystem II protein cytochrome b559, alpha subunit	ATCG00570	unknown	0.00183778	2.56834	0.0125036	-0.494139
LesAffx.65156.1.S1_at	Solyc06g068900.2.1	Nudix hydrolase 4 IPR000086 NUDIX hydrolase domain	AT1G14860	unknown	7.0726e-06	4.48107	3.9135	1.16667
LesAffx.65209.1.S1_at	Solyc04g008020.2.1	RING finger family protein IPR018957 Zinc finger, C3HC4 RING-type	AT1G68070	energy	0.000315766	-1.76845	-0.888988	-0.237522
LesAffx.65213.2.S1_at	Solyc07g062880.2.1	Yippee zinc-binding-like protein IPR004910 Yippee-like protein	AT5G53940	unknown	0.000112474	-1.30561	-0.834719	-0.0955996
LesAffx.65240.1.S1_at	Solyc05g015640.2.1	Unknown Protein	CAO66149	Signalling processes	0.00305043	0.049681	0.864033	1.1911
LesAffx.65273.1.S1_at	Solyc10g005630.2.1	Serine_threonine-protein kinase receptor IPR002290 Serine_threonine protein kinase	AT1G16670	Signalling processes	1.47168e-05	2.53884	1.51667	0.211268
LesAffx.65308.2.S1_at	Solyc12g009210.1.1	Polygalacturonase IPR012334 Pectin lyase fold	AT3G42950	cell wall	0.00724574	-0.472782	0.542606	0.419209
LesAffx.65348.1.S1_at	Solyc06g006100.2.1	Anthranilate synthase component I family protein expressed IPR005256 Anthranilate synthase component I	AT5G05730	amino acid metabolism	3.59374e-08	-0.672466	-0.088552	0.798304
LesAffx.65352.2.S1_at	Solyc01g107700.2.1	Kynurenine formamidase IPR007325 Putative cyclase	AT4G35220	DNA synthesis and chromatin structure	0.0016944	-1.26961	1.2321	1.22715
LesAffx.65441.1.S1_at	Solyc09g005620.2.1	Glutaredoxin IPR004480 Glutaredoxin-related protein	AT2G38270	redox processes	0.00371937	-1.32022	-0.707774	-0.428344
LesAffx.65517.1.A1_at	Solyc03g031420.1.1	Molybdenum cofactor sulfurase IPR015424 Pyridoxal phosphate-dependent transferase, major region	AT5G51920	unknown	0.00618446	0.655935	0.0777251	-0.0324922
LesAffx.65636.1.S1_at	Solyc04g017680.2.1	50S ribosomal protein L22-like IPR005727 Ribosomal protein L22, bacterial-type	AT4G28360	Protein synthesis, folding and modification	0.0080467	-1.28172	-0.201884	-0.120081
LesAffx.65724.1.S1_at	Solyc02g093730.2.1	Phosphoribosylformimino-5-aminoimidazole carboxamide ribotide isomerase IPR010376 Protein of unknown function DUF971	AT3G27340	transport	0.00390899	-1.67203	-0.721718	-0.0161843
LesAffx.65732.1.S1_at	Solyc02g068230.2.1	Membrane-anchored ubiquitin-fold protein 2 IPR017000 Membrane-anchored ubiquitin-fold protein, HCG-1	AT3G26980	Protein degradation	0.00324483	-0.515733	-0.393685	0.158443
LesAffx.65733.1.S1_at	Solyc03g053130.2.1	Strictosidine synthase family protein IPR004141 Strictosidine synthase	AT3G59530	Secondary metabolism	0.00539156	0.526858	0.0537545	-0.085205
LesAffx.65821.2.A1_at	Solyc04g077860.2.1	Hydrolase alpha_beta fold family protein expressed IPR000073 Alpha_beta hydrolase fold-1	AT3G03990	unknown	0.000494456	2.09524	1.41855	0.192266
LesAffx.65870.1.S1_at	Solyc09g082720.2.1	Aldo_keto reductase family protein IPR001395 Aldo_keto reductase	AT1G60710	metabolism	0.00272031	-0.891764	-0.485648	0.271342
LesAffx.65898.1.S1_at	Solyc10g007410.2.1	Gamma-glutamyl hydrolase 2 IPR015527 Peptidase C26, gamma-glutamyl hydrolase	AT1G78680	Protein degradation	0.00253003	-1.01228	0.407537	0.86449
LesAffx.65900.1.S1_at	Solyc06g005790.2.1	DNA-directed RNA polymerase II subunit IPR003029 Ribosomal protein S1, RNA binding domain	AT5G59180	RNA transcription and processing	0.00078538	-1.18498	-0.866273	0.0281409
LesAffx.65908.1.S1_at	Solyc07g049470.2.1	Unknown Protein	AT1G04985	unknown	0.00329758	-0.640313	-0.135359	0.32154
LesAffx.65932.1.S1_at	Solyc01g068580.2.1	C9orf78 IPR010756 Hepatocellular carcinoma-associated antigen 59	AT1G02330	unknown	0.0094377	-0.544543	-0.350836	-0.0170691
LesAffx.65967.1.S1_at	Solyc09g075730.2.1	LRR receptor-like serine_threonine-protein kinase, RLP	AT3G05990	Signalling processes	0.00825668	1.10977	0.225137	0.0364499
LesAffx.66052.1.S1_at	Solyc06g082680.2.1	Cytochrome b-c1 complex subunit 8 IPR020101 Cytochrome b-c1 complex, subunit 8	AT3G10860	energy	6.87465e-05	-0.971004	-0.478463	-0.0566793
LesAffx.66096.2.S1_at	Solyc01g098840.2.1	Mevalonate kinase IPR006205 Mevalonate kinase	AT5G27450	Secondary metabolism	8.51065e-05	3.08014	0.966127	0.452465
LesAffx.6614.2.S1_at	Solyc07g048060.1.1	Auxin-induced protein-like IPR007613 Protein of unknown function DUF568, DOMON-like	AT3G59070	Hormone metabolism	0.00187698	4.02092	3.73067	1.63236
LesAffx.66223.1.S1_at	Solyc02g084660.2.1	Glutaredoxin I IPR011899 Glutaredoxin, eukaryotic and viruses	AT1G77370	redox processes	0.000137219	-0.668728	-0.257695	0.0884726
LesAffx.66270.1.S1_at	Solyc09g018280.1.1	Calcium_calmodulin-dependent protein kinase type 1 IPR002290 Serine_threonine protein kinase	AT5G01820	Protein synthesis, folding and modification	0.00268837	1.6833	0.558157	-0.513443
LesAffx.66335.1.S1_at	Solyc08g065480.2.1	Ferrochelatase IPR001015 Ferrochelatase	AT5G26030	Response to stress	0.00426825	1.43962	0.974172	0.608226
LesAffx.66380.1.S1_at	Solyc01g107830.2.1	UDP-glucosyltransferase family 1 protein IPR002213 UDP-glucuronosyl_UDP-glucosyltransferase	AT4G34131	redox processes	0.00952667	1.90399	2.4833	0.275691
LesAffx.66384.1.S1_at	Solyc06g072430.1.1	Bcl-2-associated athanogene-like protein IPR003103 Apoptosis regulator Bcl-2 protein, BAG	AT1G12060	Signalling processes	0.00225225	1.26579	0.32603	-0.262343
LesAffx.66436.1.S1_at	Solyc01g005410.2.1	Calcium binding protein Caleosin IPR007736 Caleosin related	AT1G23240	Development	9.02383e-05	2.69688	1.68901	0.364604
LesAffx.66458.1.A1_at	Solyc09g090600.2.1	Acid phosphatase-like protein IPR010028 Acid phosphatase, plant	AT1G04040	Development	0.00841046	0.751342	0.25136	0.00212262
LesAffx.66461.1.S1_at	N/A	N/A	AAK84483	unknown	0.00203437	3.59755	2.08676	1.04751
LesAffx.66466.1.S1_at	Solyc04g049690.2.1	Adenylate kinase IPR006259 Adenylate kinase, subfamily	AT2G39270	nucleotide processess	0.00615982	-1.12665	-0.575593	-0.159709
LesAffx.66484.1.S1_at	Solyc11g012790.1.1	SEC14-like protein 1 IPR001251 Cellular retinaldehyde-binding_triple function, C-terminal	AT5G47730	transport	0.000396258	1.51943	0.640213	0.165946
LesAffx.66532.1.S1_at	Solyc06g051360.2.1	2-oxoglutarate-dependent dioxygenase	AT3G11150	unknown	0.00178532	-0.403522	1.75453	1.92622
LesAffx.66556.1.S1_at	Solyc02g063360.2.1	C2 domain-containing protein IPR018029 C2 membrane targeting protein	AT1G66360	unknown	3.01875e-05	-1.05595	0.416704	1.37044
LesAffx.66557.1.S1_at	Solyc12g056890.1.1	Chaperone DnaJ-like IPR015609 Molecular chaperone, heat shock protein, Hsp40, DnaJ	AT1G77870	Protein degradation	0.00348116	-0.701361	-0.462578	0.0443416
LesAffx.66562.1.S1_at	Solyc05g032760.2.1	PHD finger family protein IPR019787 Zinc finger, PHD-finger	AT2G02470	unknown	0.00415357	-1.51488	-0.941143	-0.147897
LesAffx.66744.1.S1_at	Solyc10g080370.1.1	Unknown Protein	TC237368	unknown	0.00730621	2.32539	1.10451	-0.376825
LesAffx.66757.1.S1_at	Solyc06g072280.2.1	Small nuclear ribonucleoprotein E IPR006649 Like-Sm ribonucleoprotein, eukaryotic and archaea-type, core	AT4G30330	RNA transcription and processing	0.000327107	-0.900902	-0.498319	-0.0345085
LesAffx.66767.1.S1_at	Solyc10g007310.1.1	Light-dependent short hypocotyls 1 IPR006936 Protein of unknown function DUF640	AT1G78815	unknown	0.00168072	-1.20593	-0.584466	0.252819
LesAffx.66811.1.S1_at	Solyc11g042880.1.1	Harpin-induced protein	AT2G41990	unknown	0.000868402	0.487568	0.391615	-0.388183
LesAffx.66847.1.S1_at	Solyc09g072800.2.1	At1g04030 (Fragment)	AT1G04030	unknown	0.00222367	0.924784	-0.442776	-0.425255
LesAffx.66879.1.A1_at	Solyc02g087970.1.1	Zinc finger-homeodomain protein 1 (Fragment) IPR006456 ZF-HD homeobox protein Cys_His-rich dimerisation region	AT1G18835	Regulation of transcription	0.000560655	0.76476	0.266586	-0.00431002
LesAffx.67130.1.S1_at	Solyc08g015690.2.1	Late-embryogenesis abundant protein 2 IPR013990 Water Stress and Hypersensitive response	AT2G44060	Development	0.00478675	-1.61784	0.170182	0.226086
LesAffx.67176.1.S1_at	Solyc03g031600.2.1	Peroxisomal membrane protein PMP22 IPR007248 Mpv17_PMP22	AT4G04470	unknown	0.000811666	-0.794555	-0.460597	0.612814
LesAffx.67246.1.S1_at	Solyc04g051710.1.1	Unknown Protein	AT5G64816	unknown	0.00673491	-1.51898	-0.943496	-0.445248
LesAffx.67254.1.S1_at	Solyc01g008080.2.1	Ribosomal protein S27 IPR000592 Ribosomal protein S27e	AT3G61110	Protein synthesis, folding and modification	3.28334e-06	-0.826039	-0.345434	0.112038
LesAffx.67341.1.S1_at	Solyc11g005730.1.1	Histone-lysine N-methyltransferase IPR001214 SET	AT5G09790	Regulation of transcription	0.00836857	0.955401	0.269353	-0.136275
LesAffx.67474.1.S1_at	Solyc09g091740.2.1	60S ribosomal protein L13a-like protein IPR005755 Ribosomal protein L13, eukaryotic_archaeal	AT4G13170	Protein synthesis, folding and modification	0.00213109	-0.836949	-0.832796	-0.239444
LesAffx.67610.1.S1_at	Solyc02g071110.2.1	Purine permease family protein IPR004853 Protein of unknown function DUF250	AT1G44750	transport	0.000957423	-0.623691	-0.443624	0.667166
LesAffx.67654.2.A1_at	Solyc08g062500.2.1	Unknown Protein	AT5G20610	unknown	0.000796388	0.676995	0.175929	-0.0168711
LesAffx.67670.1.S1_at	Solyc08g077200.2.1	Ribose-phosphate pyrophosphokinase IPR005946 Phosphoribosyl pyrophosphokinase	AT1G32380	nucleotide processess	0.00231728	0.784158	-0.169024	-0.346173
LesAffx.67689.1.S1_at	Solyc04g077460.2.1	Amino acid transporter IPR013057 Amino acid transporter, transmembrane	AT5G38820	transport	0.000796934	2.91775	0.535623	0.088332
LesAffx.67803.1.S1_at	Solyc09g005930.2.1	Unknown Protein	AT5G02740	unknown	0.00128736	-1.78679	-0.715846	0.189209
LesAffx.67830.1.S1_at	Solyc01g080110.2.1	SNARE associated Golgi protein IPR015414 SNARE associated Golgi protein	AT1G03260	unknown	0.000852017	-0.699301	0.0491873	0.141934
LesAffx.67955.1.S1_at	Solyc11g012440.1.1	U-box domain-containing protein 4 IPR011989 Armadillo-like helical	AT4G16490	unknown	0.00457403	-0.526103	-0.00289518	0.911953
LesAffx.67969.1.S1_at	Solyc11g021220.1.1	NAD(P)H-quinone oxidoreductase subunit I chloroplastic IPR004497 NADH-plastoquinone oxidoreductase, subunit I	ATCG01090	unknown	9.7648e-05	0.718665	0.152228	-0.0720637
LesAffx.68040.1.S1_at	Solyc03g019940.2.1	Asparaginyl-tRNA synthetase IPR004522 Asparaginyl-tRNA synthetase, class IIb	AT4G17300	Protein synthesis, folding and modification	0.00233287	0.713718	-0.667659	-0.635208
LesAffx.68073.1.S1_at	Solyc02g062640.2.1	Pantetheine-phosphate adenylyltransferase IPR004820 Cytidylyltransferase	AT2G18250	unknown	0.000496585	-0.667813	-0.218227	0.175966
LesAffx.68107.1.S1_at	Solyc02g087350.1.1	Glycosyltransferase IPR002495 Glycosyl transferase, family 8	AT3G28340	redox processes	0.00163648	4.74622	3.98133	0.680609
LesAffx.68146.1.S1_at	Solyc08g083370.2.1	Inorganic pyrophosphatase IPR008162 Inorganic pyrophosphatase	AT2G46860	nucleotide processess	0.00150183	1.34033	-0.242593	-1.3737
LesAffx.68173.1.S1_at	Solyc07g065010.2.1	Bactericidal permeability-increasing protein IPR017942 Lipid-binding serum glycoprotein, N-terminal	AT1G04970	unknown	0.0072366	0.700478	0.00446757	-0.0853713
LesAffx.68219.1.S1_at	Solyc09g009270.1.1	Tumor susceptibility protein 101 (Fragment) IPR008883 Tumour susceptibility gene 101	AT3G12400	unknown	0.000765614	1.37127	0.436279	0.127222
LesAffx.68249.1.S1_at	Solyc01g109130.2.1	Proteasome assembly chaperone 2 IPR016562 20S proteasome assembly chaperone 2, subgroup	AT3G18940	unknown	0.00156128	1.21903	0.369903	-0.150853
LesAffx.68259.1.S1_at	Solyc01g109560.2.1	Guanine nucleotide-binding protein subunit beta IPR016346 Guanine nucleotide-binding protein, beta subunit	AT4G34460	Signalling processes	0.00164336	-0.685774	0.63166	0.784008
LesAffx.68306.1.S1_at	Solyc06g071750.2.1	Octicosapeptide_Phox_Bem1p domain-containing protein IPR000270 Octicosapeptide_Phox_Bem1p	AT5G63130	unknown	0.00180377	0.491324	0.26106	-0.238075
LesAffx.68360.1.S1_at	Solyc02g089110.2.1	Mitochondrial carrier protein IPR002067 Mitochondrial carrier protein	AT5G15640	transport	0.00062204	1.55837	1.42651	0.243612
LesAffx.68360.2.S1_at	Solyc02g089110.2.1	Mitochondrial carrier protein IPR002067 Mitochondrial carrier protein	AT5G15640	transport	0.00209909	1.02708	0.727133	-0.0097148
LesAffx.68366.1.S1_at	Solyc01g073930.2.1	N-terminal asparagine amidohydrolase family protein	AT2G44420	unknown	0.00183271	1.28395	0.12946	-0.524073
LesAffx.68368.2.S1_at	Solyc02g084500.2.1	UPF0183 domain protein IPR005373 Uncharacterised protein family UPF0183	AT3G51130	unknown	0.000479606	1.49501	0.352733	0.0207757
LesAffx.68491.1.S1_at	Solyc01g098880.2.1	Seryl-tRNA synthetase IPR002317 Seryl-tRNA synthetase, class IIa	AT5G27470	Protein synthesis, folding and modification	0.00251191	-1.38784	0.0125116	0.210327
LesAffx.68502.1.S1_at	Solyc06g048540.2.1	FeS assembly ATPase SufC IPR010230 ATPase SufC, SUF system FeS cluster assembly	AT3G10670	transport	0.00115192	-1.58259	-0.620837	-0.236269
LesAffx.68507.1.S1_at	Solyc07g055850.2.1	3-demethylubiquinone-9 3-methyltransferase IPR010233 Ubiquinone biosynthesis O-methyltransferase	AT2G30920	metabolism	0.00892451	0.907408	0.0654838	0.0614647
LesAffx.68578.1.S1_at	Solyc08g008210.2.1	V-type proton ATPase subunit E IPR002842 ATPase, V1_A1 complex, subunit E	AT3G08560	transport	0.00431259	-1.23645	-0.396829	0.0694701
LesAffx.68701.1.S1_at	Solyc04g081930.2.1	Prolyl 4-hydroxylase alpha-2 subunit IPR006620 Prolyl 4-hydroxylase, alpha subunit	AT1G20270	redox processes	0.00905006	1.70636	-0.0498111	0.0886789
LesAffx.68730.1.S1_at	Solyc01g095540.2.1	UDP-galactose transporter 6 IPR007271 Nucleotide-sugar transporter	AT5G41760	transport	0.00501948	0.695619	0.166084	-0.00136433
LesAffx.68746.2.S1_at	Solyc04g007860.2.1	Phosphatidylinositol binding clathrin assembly protein like IPR011417 ANTH	AT2G01600	unknown	0.000920169	1.26726	1.08905	0.360942
LesAffx.68832.1.S1_at	Solyc07g005060.2.1	DCN1-like protein 4 IPR014764 Defective in cullin neddylation	AT1G15860	unknown	0.00564728	0.794855	0.454575	-0.157336
LesAffx.68945.1.S1_at	Solyc01g058360.1.1	Major facilitator superfamily transporter IPR016196 Major facilitator superfamily, general substrate transporter	AT5G13750	transport	0.00225999	0.927398	0.29398	0.0828278
LesAffx.69004.2.S1_at	Solyc09g055590.2.1	Unknown Protein	AT5G01970	unknown	0.00180779	-0.458158	-0.00916536	0.542079
LesAffx.69023.1.S1_at	Solyc09g014450.2.1	Unknown Protein IPR000996 Clathrin light chain	AT2G40060	unknown	0.00850974	-1.91747	-0.543388	0.782616
LesAffx.69062.1.A1_at	Solyc07g054850.2.1	Uncharacterized GPI-anchored protein At4g28100	AT4G28100	unknown	0.00031979	0.679173	0.164611	-0.124184
LesAffx.69175.2.S1_at	Solyc05g009690.2.1	Predicted membrane protein (Fragment) IPR001727 Uncharacterised protein family UPF0016	AT1G25520	unknown	0.000198468	-0.821433	-0.184503	-0.0651873
LesAffx.69182.2.S1_at	Solyc07g049200.2.1	Unknown Protein	AT1G05060	unknown	0.00195316	1.27921	0.291907	0.0321559
LesAffx.69210.1.S1_at	Solyc09g097850.1.1	Cysteine proteinase inhibitor IPR002885 Pentatricopeptide repeat	AT2G31980	Protein degradation	0.000210706	2.51675	1.70537	-0.533051
LesAffx.69213.1.S1_at	Solyc12g013990.1.1	50S ribosomal protein L1 IPR005878 Ribosomal protein L1, bacterial-type	AT2G42710	Protein synthesis, folding and modification	0.00893839	-1.69017	-1.45447	-0.454408
LesAffx.69306.1.S1_at	Solyc02g083350.2.1	DNA-directed RNA polymerase IPR006592 RNA polymerase, N-terminal	AT2G17705	unknown	0.00936862	1.60518	1.31467	0.443298
LesAffx.69308.1.S1_at	Solyc02g082670.2.1	WUSCHEL-related homeobox 14 IPR001356 Homeobox	AT4G35550	Regulation of transcription	0.00519075	-1.15353	0.112065	0.762036
LesAffx.69499.1.S1_at	Solyc08g077890.2.1	ATP-dependent Clp protease proteolytic subunit IPR001907 Peptidase S14, ClpP	AT4G17040	Protein degradation	0.00811275	-2.12012	-1.57358	-0.525321
LesAffx.69499.2.S1_at	Solyc08g077890.2.1	ATP-dependent Clp protease proteolytic subunit IPR001907 Peptidase S14, ClpP	AT4G17040	Protein degradation	0.00801908	-2.13371	-1.16391	-0.379316
LesAffx.69540.1.S1_at	Solyc01g106560.2.1	AT4g33690_T16L1_180 (Fragment)	AT4G33690	unknown	0.00801885	0.348789	-0.127274	-0.417663
LesAffx.69583.1.S1_at	Solyc01g107640.2.1	Tic21	AT2G15290	unknown	0.00709733	-0.159175	-0.584073	-0.81521
LesAffx.69647.1.S1_at	Solyc12g089220.1.1	Wound responsive protein (Fragment) IPR003729 Protein of unknown function DUF151	AT1G75380	Response to stress	0.00482578	-0.705404	0.255929	0.920533
LesAffx.69648.1.S1_at	Solyc02g084870.2.1	Mitogen-activated protein kinase 7 IPR002290 Serine_threonine protein kinase	AT2G18170	Signalling processes	6.09069e-05	1.96958	1.01452	0.327211
LesAffx.69659.2.S1_at	Solyc04g047720.2.1	Unknown Protein	AT1G65270	unknown	0.00674701	-0.50165	0.0747715	0.145104
[truncated: 90 more rows]
