# Supplementary material for: Transcriptome analysis reveals regulatory networks underlying differential susceptibility to Botrytis cinerea in response to nitrogen availability in Solanum lycopersicum
Source: Front Plant Sci. 2015 Nov 4;6:911. doi: 10.3389/fpls.2015.00911 (PMC4631835; doi:10.3389/fpls.2015.00911)
Supplement: Table S2 — Microarray expression data for genes that are either up- or down-regulated by the B. cinerea infection in comparison to mock-inoculated plants grown in N-limiting conditions (2 mM nitrate) (ANOVA; Rank-products, p < 0.05). The table includes the Affymetrix probes, the tomato accessions (ITAG2.4, Sol Genomics Network, https://solgenomics.net) and their annotations, Arabidopsis (TAIR, http://arabidopsis.org) or GeneBank accessions, the p-value, Gene Ontology and the log2-fold changes of the comparison between B. cinerea infected and mock-treated sample (B/M) grown in N-limiting conditions (2 mM nitrate). [file Table2.XLSX]

## Sheet: Hoja1
Affymetrix Probe			Arabidopsis or			Fold Change (log 2)
	Tomato Accession	Tomato Accession	GeneBank	Gene Ontology	p-value	2mM Botrytis infection
	(ITAG2.4)	Description	Accesions			(2mM B/M)
Les.4488.1.S1_at	Solyc09g008670.2.1	Threonine ammonia-lyase biosynthetic IPR000634 Serine_threonine dehydratase, pyridoxal-phosphate-binding site IPR005787 Threonine dehydratase I	AT3G10050.1	amino acid metabolism	0	8.71554
LesAffx.37714.1.A1_at	Solyc02g070110.1.1	FAD-binding domain-containing protein IPR006094 FAD linked oxidase, N-terminal	AT5G44440.1	oxidation-reduction process	0	7.77959
LesAffx.12670.3.S1_at	Solyc09g013150.2.1	Vesicular glutamate transporter 3 IPR016196 Major facilitator superfamily, general substrate transporter	AT2G38060.1	transport	0	6.53078
LesAffx.51298.1.S1_at	Solyc05g054650.1.1	Zinc finger transcription factor ZFP19 IPR007087 Zinc finger, C2H2-type	AT2G28710.1	Transcription	0	6.43976
Les.3665.1.S1_at	Solyc02g067630.2.1	Polygalacturonase 1 IPR000408 Regulator of chromosome condensation, RCC1 IPR000743 Glycoside hydrolase, family 28	AT3G59850.1	cell organization	0	6.28774
Les.5052.1.S1_at	Solyc01g006050.2.1	Plant viral-response family protein IPR006904 Protein of unknown function DUF716	AT1G55230.1	unknown	0	6.10423
Les.2256.1.S1_at	Solyc03g111730.2.1	Cathepsin B-like cysteine proteinase IPR013128 Peptidase C1A, papain	AT5G50260.1	Protein degradation	0	6.09789
Les.1665.1.S1_at	Solyc03g116530.2.1	Glyoxalase_bleomycin resistance protein_dioxygenase IPR004360 Glyoxalase_bleomycin resistance protein_dioxygenase	AT1G80160.1	Secondary biosynthetic process	0	5.93938
Les.4150.1.S1_at	Solyc08g078700.2.1	Heat shock protein 22 IPR002068 Heat shock protein Hsp20	AT4G25200.1	Protein synthesis, folding and modification	0	5.88183
Les.4803.1.S1_at	Solyc02g089630.2.1	Proline dehydrogenase IPR015659 Proline oxidase	AT5G38710.1	amino acid metabolism	0	5.87096
LesAffx.69872.1.S1_at	Solyc01g073720.2.1	Unknown Protein	AT1G05575.1	unknown	0	5.86186
LesAffx.3554.1.A1_at	Solyc02g065090.2.1	Patatin-like protein 3 IPR002641 Patatin	AT4G37050.1	Development	0	5.85296
Les.13.1.S1_at	Solyc04g079730.1.1	cytochrome P450	AT5G42650.1	Hormone biosynthetic and metabolic process	0	5.52858
Les.4819.1.S1_at	Solyc06g076020.2.1	heat shock protein IPR013126 Heat shock protein 70	AT5G02500.1	Response to stress	0.000666667	5.46796
Les.3646.1.S1_at	Solyc12g096750.1.1	Polygalacturonase 4 IPR000408 Regulator of chromosome condensation, RCC1 IPR000743 Glycoside hydrolase, family 28	AT3G59850.1	cell organization	0	5.40746
Les.863.1.A1_at	N/A	N/A	TC232170	unknown	0.001875	5.27337
LesAffx.64439.1.S1_at	N/A	N/A	N/A	unknown	0.00333333	5.24746
LesAffx.16086.1.S1_at	Solyc07g055690.1.1	S-locus-specific glycoprotein S6 lectin	AT1G78820.1	Signalling	0.00352941	5.22608
Les.50.1.S1_at	Solyc05g007940.2.1	Ribonuclease T2 IPR001568 Ribonuclease T2	AT2G02990.1	Transcription	0.0045	5.16313
Les.219.1.S1_at	Solyc04g076880.2.1	Phosphoenolpyruvate carboxykinase IPR001272 Phosphoenolpyruvate carboxykinase, ATP-utilising	AT4G37870.1	metabolism process	0.00421053	5.11735
Les.244.2.S1_at	N/A	N/A	CAA31789	N/A	0.00454545	5.08141
Les.3286.1.S1_at	Solyc07g064600.2.1	Endoribonuclease L-PSP family protein IPR019897 YjgF-like protein, conserved site	AT3G20390.1	unknown	0.0047619	5.05175
Les.3578.1.S1_at	Solyc08g062340.2.1	Class II small heat shock protein Le-HSP17.6 IPR002068 Heat shock protein Hsp20	AT5G12020.1	unknown	0.0064	4.98127
Les.3647.1.S1_at	Solyc02g067640.2.1	Polygalacturonase 1 IPR000408 Regulator of chromosome condensation, RCC1 IPR000743 Glycoside hydrolase, family 28	AT3G59850.1	metabolism process	0.00521739	4.94084
LesAffx.49809.1.S1_at	Solyc06g076300.2.1	Pyrimidine 5_apos-nucleotidase IPR010237 Pyrimidine 5-nucleotidase	AT5G59480.1	metabolism process	0.00653846	4.8757
LesAffx.37600.1.S1_at	Solyc02g080920.1.1	Stig1 (Fragment) IPR006969 Stigma-specific protein Stig1	AT1G11925.1	unknown	0.00666667	4.85485
LesAffx.15878.2.A1_at	Solyc01g007000.2.1	U-box domain-containing protein IPR003613 U box domain	AT3G52450.1	Transcription	0.00666667	4.79453
LesAffx.68107.1.S1_at	Solyc02g087350.1.1	Glycosyltransferase IPR002495 Glycosyl transferase, family 8	AT3G28340.1	oxidation-reduction process	0.00642857	4.74622
LesAffx.69808.1.S1_at	Solyc07g040710.2.1	Calmodulin-binding protein	AT2G26190.1	Signalling	0.00793103	4.74039
LesAffx.59507.1.S1_at	Solyc07g063620.2.1	Uncharacterized secreted protein IPR010634 Protein of unknown function DUF1223	AT4G27350.1	unknown	0.009375	4.63909
Les.4121.1.A1_at	N/A	N/A	BG735218	unknown	0.00833333	4.58937
LesAffx.12670.1.S1_at	Solyc06g060370.2.1	Organic anion transporter IPR004853 Protein of unknown function DUF250	AT2G38060.1	unknown	0.0118182	4.52306
LesAffx.44224.1.S1_at	Solyc02g011800.1.1	NAD(P)H-quinone oxidoreductase subunit 1 IPR001694 NADH:ubiquinone oxidoreductase, subunit 1	ATCG01100.1	Photosynthesis	0.00806452	4.52172
Les.2817.2.S1_at	Solyc05g005160.2.1	ATP-citrate lyase A-2 IPR016102 Succinyl-CoA synthetase-like	TC240895	metabolism process	0.0131429	4.48112
LesAffx.65156.1.S1_at	Solyc06g068900.2.1	Nudix hydrolase 4 IPR000086 NUDIX hydrolase domain	AT1G14860.1	unknown	0.0136111	4.48107
Les.5706.1.S1_at	Solyc04g080550.2.1	Phenylcoumaran benzylic ether reductase IPR008030 NmrA-like	AT1G75290.1	Secondary biosynthetic process	0.0117647	4.45597
Les.5177.1.S1_at	Solyc02g064830.2.1	Indole-3-acetic acid-amido synthetase GH3.8 IPR004993 GH3 auxin-responsive promoter	AT2G14960.1	Hormone biosynthetic and metabolic process	0.0137838	4.45204
Les.5126.1.S1_at	Solyc01g107170.2.1	Zinc finger protein IPR007087 Zinc finger, C2H2-type	AT1G27730.1	Transcription	0.0126829	4.44794
LesAffx.3059.1.S1_at	Solyc09g089910.1.1	Ethylene responsive transcription factor 1a IPR001471 Pathogenesis-related transcriptional factor and ERF, DNA-binding	AT3G23220.1	Hormone biosynthetic and metabolic process	0.012381	4.42349
LesAffx.16769.1.S1_at	Solyc10g055200.1.1	Disease resistance response IPR004265 Plant disease resistance response protein	AT2G21100.1	Response to stress	0.013	4.41132
Les.5030.1.S1_at	Solyc05g043360.1.1	Laccase IPR017761 Laccase	AT3G09220.1	Secondary biosynthetic process	0.0133333	4.39035
Les.3551.1.S1_at	Solyc01g104740.2.1	Multiprotein bridging factor 1 IPR013729 Multiprotein bridging factor 1, N-terminal	AT3G24500.1	Hormone biosynthetic and metabolic process	0.0134884	4.38055
Les.5879.1.S1_at	Solyc02g087090.2.1	Prostaglandin G_H synthase 2 IPR002007 Haem peroxidase, animal	AT3G01420.1	Response to stress	0.0136842	4.36849
LesAffx.23486.1.S1_at	Solyc09g064820.1.1	Circadian clock coupling factor ZGT	AT3G63060.1	unknown	0.0138636	4.34231
Les.559.1.A1_at	Solyc01g103580.2.1	Genomic DNA chromosome 5 P1 clone MCL19 IPR007770 Protein of unknown function DUF679	TC226015	unknown	0.0155319	4.29775
LesAffx.51285.1.A1_at	Solyc01g108350.2.1	Copper ion binding protein IPR008972 Cupredoxin	AT2G15780.1	unknown	0.0153333	4.22221
LesAffx.60693.1.S1_at	Solyc02g065550.2.1	Coiled-coil domain-containing protein 109A IPR006769 Protein of unknown function DUF607	AT2G23790.1	unknown	0.0179592	4.21824
LesAffx.38740.1.S1_at	Solyc08g082440.2.1	UDP-glucose 4-epimerase IPR005886 UDP-glucose 4-epimerase	AT4G10960.1	cell organization	0.0177083	4.19582
Les.1046.1.S1_at	Solyc10g080900.1.1	3-oxoacyl-reductase IPR002347 Glucose_ribitol dehydrogenase	AT3G55290.2	metabolism process	0.0188	4.16315
Les.4272.3.S1_at	N/A	N/A	TC219699	unknown	0.0158696	4.11322
LesAffx.22830.1.S1_at	Solyc02g087210.2.1	Zinc finger AN1 domain-containing stress-associated protein 12 IPR000058 Zinc finger, AN1-type	AT3G28210.1	Transcription	0.0192157	4.10315
Les.217.1.S1_at	N/A	N/A	N/A	unknown	0.0194231	4.07206
LesAffx.56634.1.S1_at	Solyc04g082960.1.1	TMV response-related protein	AT1G76600.1	unknown	0.019434	4.04562
Les.2886.1.A1_at	Solyc02g036370.2.1	MYB transcription factor (Fragment) IPR006447 Myb-like DNA-binding region, SHAQKYF class	At5g37260	Transcription	0.0205455	4.03522
LesAffx.6614.2.S1_at	Solyc07g048060.1.1	Auxin-induced protein-like IPR007613 Protein of unknown function DUF568, DOMON-like	AT3G59070.1	Hormone biosynthetic and metabolic process	0.0203571	4.02092
LesAffx.49877.1.S1_at	Solyc08g079480.2.1	Unknown Protein IPR009902 Protein of unknown function DUF1442	AT2G45360.1	metabolism process	0.0198148	4.013
Les.2248.1.A1_at	Solyc02g089590.2.1	Pollen coat-like protein	BG735285	unknown	0.0207018	3.98844
LesAffx.70834.1.S1_at	Solyc07g021270.1.1	ATP synthase subunit a chloroplastic IPR000568 ATPase, F0 complex, subunit A	ATCG00150.1	Photosynthesis	0.0217241	3.867
Les.2817.1.S1_at	Solyc05g005160.2.1	ATP-citrate lyase A-2 IPR016102 Succinyl-CoA synthetase-like	AT1G10670.4	metabolism process	0.0286441	3.86323
LesAffx.62138.1.S1_at	Solyc05g053330.2.1	MYB transcription factor IPR015495 Myb transcription factor	AT5G49620.2	Transcription	0.0301667	3.80243
Les.4272.2.S1_at	Solyc04g051130.1.1	Unknown Protein	CAO23297	unknown	0.0322951	3.69545
LesAffx.11542.1.S1_at	Solyc02g094000.1.1	Calmodulin-like protein IPR011992 EF-Hand type	AT1G76650.3	Signalling	0.0420635	3.62364
LesAffx.66461.1.S1_at	N/A	N/A	AAK84483	transport	0.0455385	3.59755
Les.966.1.S1_at	Solyc01g102390.2.1	Germin-like protein IPR014710 RmlC-like jelly roll fold	AT1G09560.1	Response to stress	0.0453125	3.53491
Les.3632.1.S1_at	Solyc03g122340.2.1	Lipoxygenase IPR001246 Lipoxygenase, plant	AT1G72520.1	Hormone biosynthetic and metabolic process	0.0476471	3.52735
Les.966.3.A1_at	Solyc01g102400.2.1	Germin-like protein IPR014710 RmlC-like jelly roll fold	TC235376	unknown	0.0466667	3.52303
Les.552.1.A1_at	N/A	N/A	TC240064	unknown	0.0406452	3.52287
LesAffx.57437.2.S1_at	Solyc03g070380.2.1	Methyl jasmonate esterase IPR000073 Alpha_beta hydrolase fold-1	AT4G37140.1	oxidation-reduction process	0.0468657	3.50697
Les.2922.2.A1_at	Solyc02g090350.2.1	Cytochrome P450	BG630659	metabolism process	0.0473913	3.49058
LesAffx.13053.1.S1_at	Solyc12g007030.1.1	Aldehyde dehydrogenase 1 IPR015590 Aldehyde dehydrogenase	AT3G24503.1	metabolism process	0.0495714	3.43889
Les.2092.1.S1_at	Solyc02g080530.2.1	Peroxidase IPR002016 Haem peroxidase, plant_fungal_bacterial	AT4G21960.1	oxidation-reduction process	0.0469355	-2.61333
LesAffx.12514.1.S1_at	Solyc02g077590.1.1	Homeobox-leucine zipper-like protein IPR001356 Homeobox	AT5G15150.1	Transcription	0.036	-2.65
Les.3060.1.S1_at	Solyc02g084440.2.1	Fructose-bisphosphate aldolase IPR000741 Fructose-bisphosphate aldolase, class-I	AT4G38970.1	Photosynthesis	0.0363158	-2.65965
Les.2494.2.A1_at	Solyc02g067580.2.1	B12D-like protein IPR010530 B12D	TC229330	Development	0.0422951	-2.6893
Les.3574.1.S1_at	Solyc06g082590.1.1	Ethylene responsive transcription factor 1b IPR001471 Pathogenesis-related transcriptional factor and ERF, DNA-binding IPR017392 Pathogenesis-related genes transcriptional activator PTI6	AT4G27950.1	Transcription	0.04	-2.69067
Les.1997.1.S1_at	Solyc04g048900.2.1	Calreticulin 2 calcium-binding protein IPR009169 Calreticulin	AT1G08450.1	Signalling	0.0338776	-2.72692
LesAffx.71107.1.S1_at	Solyc01g010200.2.1	LTRGag-pol-polymerase 3	AT5G48050.1	Photosynthesis	0.0398276	-2.76659
LesAffx.56.1.S1_at	Solyc04g072780.2.1	Genomic DNA chromosome 5 TAC clone K14A3 IPR007650 Protein of unknown function DUF581	AT1G22160.1	Development	0.0355556	-2.77212
Les.3007.1.S1_at	Solyc07g062190.2.1	50S ribosomal protein L13 IPR005823 Ribosomal protein L13, bacterial-type	AT1G78630.1	Protein synthesis, folding and modification	0.0315217	-2.78736
LesAffx.49513.1.S1_at	Solyc05g032660.2.1	Dehydrogenase_ reductase 3 IPR002347 Glucose_ribitol dehydrogenase	AT5G04900.1	oxidation-reduction process	0.0348	-2.78801
LesAffx.23467.1.S1_at	Solyc11g020860.1.1	Unknown Protein	AT1G30260.1	unknown	0.0358491	-2.81165
Les.5057.1.S1_at	Solyc05g047680.2.1	Cytochrome P450	AT3G61880.2	oxidation-reduction process	0.0365385	-2.82258
Les.1467.1.A1_at	Solyc10g005180.2.1	Genomic DNA chromosome 5 TAC clone K15C23	TC223832	unknown	0.02875	-2.88128
LesAffx.12580.1.S1_at	Solyc03g007600.2.1	Pentatricopeptide repeat-containing protein At4g21190 IPR002885 Pentatricopeptide repeat	AT4G21190.1	unknown	0.034375	-2.8829
LesAffx.51271.1.S1_at	Solyc04g077780.2.1	LIM domain protein IPR001781 Zinc finger, LIM-type	AT1G10200.1	Development	0.0366667	-2.89705
Les.132.1.S1_at	Solyc07g049550.2.1	1-aminocyclopropane-1-carboxylate oxidase IPR005123 Oxoglutarate and iron-dependent oxygenase	AT1G05010.1	Hormone biosynthetic and metabolic process	0.0290476	-2.90581
LesAffx.30683.2.S1_at	Solyc03g115920.2.1	Zinc finger protein-like protein IPR002867 Zinc finger, C6HC-type	AT3G53690.1	Protein degradation	0.0288372	-2.90582
Les.971.1.A1_at	Solyc02g085870.2.1	Fatty acid elongase 3-ketoacyl-CoA synthase IPR012392 Very-long-chain 3-ketoacyl-CoA synthase	AT1G68530.1	metabolism process	0.0366071	-2.91811
Les.3597.1.S1_at	Solyc01g100030.2.1	Deoxyuridine 5_apos-triphosphate nucleotidohydrolase IPR008181 DeoxyUTP pyrophosphatase subfamily 1	AT3G46940.1	cell cycle and DNA synthesis	0.0294286	-2.92394
Les.3924.1.S1_at	Solyc01g095530.2.1	Unknown Protein	AT2G14520.1	unknown	0.0425	-2.92908
LesAffx.26378.1.S1_at	Solyc08g077050.2.1	Ferredoxin family protein IPR010241 Ferredoxin (2Fe-2S), plant	AT1G32550.1	oxidation-reduction process	0.0294444	-2.93853
LesAffx.43341.1.S1_at	Solyc09g015770.2.1	WRKY transcription factor 6 IPR003657 DNA-binding WRKY	AT3G56400.1	Transcription	0.0287179	-2.94499
Les.266.1.S1_a_at	Solyc05g051750.2.1	Prosystemin IPR009966 Prosystemin	AAA34182	unknown	0.0278947	-2.94609
LesAffx.1790.1.S1_at	Solyc03g096290.2.1	Aquaporin-like protein IPR012269 Aquaporin	AT4G00430.1	transport	0.0282927	-2.95055
LesAffx.70144.1.S1_at	Solyc11g042640.1.1	Rieske (2Fe-2S) domain protein IPR017941 Rieske (2Fe-2S) iron-sulphur domain	AT1G71500.1	oxidation-reduction process	0.0304545	-2.95738
Les.3084.1.S1_at	Solyc08g081310.2.1	Os10g0358600 protein (Fragment)	AT1G19330.3	unknown	0.0317021	-2.97405
Les.1875.1.S1_at	Solyc07g063190.2.1	Thioredoxin IPR005746 Thioredoxin	AT3G15360.1	oxidation-reduction process	0.032	-2.97754
Les.5650.1.S1_at	Solyc01g057830.2.1	30S ribosomal protein S1 IPR003029 Ribosomal protein S1, RNA binding domain	AT5G30510.1	Protein synthesis, folding and modification	0.0271875	-2.98305
Les.5840.1.S1_at	Solyc04g081490.2.1	Tubulin beta-1 chain IPR002453 Beta tubulin	AT1G75780.1	cell organization	0.0297059	-3.01936
Les.4974.1.S1_at	Solyc09g011140.2.1	Tropinone reductase I IPR002347 Glucose_ribitol dehydrogenase	AT5G06060.1	oxidation-reduction process	0.0286486	-3.0416
Les.1925.1.A1_at	Solyc05g013950.1.1	Dehydroascorbate reductase (Fragment) IPR010987 Glutathione S-transferase, C-terminal-like	AT1G19570.1	oxidation-reduction process	0.0272727	-3.05276
Les.690.1.A1_at	N/A	N/A	TC238397	unknown	0.0254839	-3.13343
Les.2494.1.S1_at	Solyc02g067580.2.1	B12D-like protein IPR010530 B12D	AT3G48140.1	Development	0.0233333	-3.16631
Les.1708.1.S1_at	Solyc05g006650.2.1	Transcription factor IPR011598 Helix-loop-helix DNA-binding	AT1G59640.1	Transcription	0.0164286	-3.21197
Les.5567.1.S1_at	Solyc01g098590.2.1	Phosphoglycerate mutase family protein IPR013078 Phosphoglycerate mutase	AT3G05170.1	metabolism process	0.0159259	-3.27651
Les.4345.1.S1_at	Solyc02g070990.1.1	Chlorophyll a_b binding protein IPR001344 Chlorophyll A-B binding protein	AT1G29930.1	Photosynthesis	0.0158621	-3.29504
Les.1997.3.A1_at	Solyc04g048900.2.1	Calreticulin 2 calcium-binding protein IPR009169 Calreticulin	CAO22937	Signalling	0.0134615	-3.37661
Les.4703.1.S1_at	Solyc10g080940.1.1	Tubulin beta chain IPR002453 Beta tubulin	AT5G12250.1	cell organization	0.013913	-3.45971
Les.424.2.S1_at	Solyc08g076220.2.1	Phosphoribulokinase_uridine kinase IPR006083 Phosphoribulokinase_uridine kinase	AT1G32060.1	Photosynthesis	0.0133333	-3.46505
Les.3473.1.S1_at	Solyc03g119080.2.1	Beta-glucosidase IPR001360 Glycoside hydrolase, family 1	AT3G18080.1	oxidation-reduction process	0.0128	-3.54219
LesAffx.30937.1.S1_at	Solyc08g005650.2.1	Cytochrome P450	AT3G26330.1	oxidation-reduction process	0.01	-3.56213
Les.3635.1.S1_at	Solyc08g079840.1.1	Subtilisin-like protease IPR015500 Peptidase S8, subtilisin-related	AT5G67360.1	unknown	0.01	-3.59396
Les.4397.2.A1_at	Solyc06g059870.1.1	Unknown Protein	TC237618	Protein synthesis, folding and modification	0.00941176	-3.60898
Les.61.1.S1_at	Solyc05g007510.2.1	RNA-dependent RNA polymerase IPR007855 RNA-dependent RNA polymerase, eukaryotic-type	AT1G14790.1	Transcription	0.01	-3.62824
LesAffx.42855.1.S1_at	Solyc03g005190.2.1	Ferredoxin IPR010241 Ferredoxin (2Fe-2S), plant	AT4G14890.1	oxidation-reduction process	0.0105	-3.62853
LesAffx.10650.1.S1_at	N/A	N/A	AT5G17165.1	unknown	0.01	-3.70051
Les.424.1.S1_at	Solyc08g076220.2.1	Phosphoribulokinase_uridine kinase IPR006083 Phosphoribulokinase_uridine kinase	AT1G32060.1	Photosynthesis	0.009375	-3.81108
Les.5157.1.S1_at	Solyc06g074200.2.1	Sex-linked protein 9 (Fragment) IPR017498 Photosystem I PsaO	AT1G08380.1	Photosynthesis	0.008	-3.92203
Les.3733.1.S1_at	Solyc06g049050.2.1	Expansin IPR007112 Expansin 45, endoglucanase-like IPR007117 Pollen allergen_expansin, C-terminal	AT2G40610.1	cell organization	0.00583333	-3.9461
Les.1721.1.A1_at	Solyc11g066950.1.1	Stress responsive A_B barrel domain family protein IPR013097 Stress responsive alpha-beta barrel	TC228312	unknown	0.00642857	-3.9982
Les.4594.1.S1_at	Solyc06g006080.2.1	Phosphomethylpyrimidine synthase IPR002817 Thiamine biosynthesis protein ThiC	AT2G29630.3	metabolism process	0.00538462	-4.07391
Les.3217.2.S1_at	Solyc02g085950.2.1	Ribulose bisphosphate carboxylase small chain IPR000894 Ribulose bisphosphate carboxylase, small chain	AT5G38420.1	Photosynthesis	0.00272727	-4.19781
Les.21.1.S1_at	Solyc01g087780.2.1	Subtilisin-like protease IPR015500 Peptidase S8, subtilisin-related IPR000209 Peptidase S8 and S53, subtilisin, kexin, sedolisin	AT5G67090.1	Protein degradation	0.001	-4.31887
LesAffx.3099.1.S1_at	Solyc07g064160.2.1	Thiazole biosynthetic enzyme IPR002922 Thiamine biosynthesis Thi4 protein	AT5G54770.1	metabolism process	0.00111111	-4.61353
Les.417.1.S1_at	Solyc04g078200.2.1	Gibberellin-regulated family protein IPR003854 Gibberellin regulated protein	AT5G59845.1	Hormone biosynthetic and metabolic process	0.00142857	-4.69298
Les.3217.3.S1_s_at	Solyc02g085950.2.1	Ribulose bisphosphate carboxylase small chain IPR000894 Ribulose bisphosphate carboxylase, small chain	AT1G67090.1	unknown	0.00125	-4.69533
Les.4397.1.S1_at	Solyc06g059870.1.1	Unknown Protein	TC237618	Protein synthesis, folding and modification	0.00166667	-4.97261
Les.3590.1.S1_at	Solyc01g099630.2.1	Xyloglucan endotransglucosylase_hydrolase 5 IPR016455 Xyloglucan endotransglucosylase_hydrolase IPR008263 Glycoside hydrolase, family 16, active site	AT5G13870.1	cell organization	0	-5.35887
Les.4300.1.A1_at	Solyc08g067030.2.1	Os01g0611000 protein (Fragment) IPR006946 Protein of unknown function DUF642	TC218887	unknown	0	-5.45968
Les.4312.2.S1_at	Solyc08g074480.1.1	Cortical cell-delineating protein IPR013770 Plant lipid transfer protein and hydrophobic protein, helical	AT3G27110.2	oxidation-reduction process	0	-5.50475
Les.5864.1.S1_at	Solyc07g043420.2.1	2-oxoglutarate-dependent dioxygenase IPR005123 Oxoglutarate and iron-dependent oxygenase	AT4G10500.1	Secondary biosynthetic process	0	-5.59068
Les.4710.1.S1_at	Solyc12g040790.1.1	Menaquinone biosynthesis methyltransferase ubiE IPR013216 Methyltransferase type 11	AT1G48600.2	metabolism process	0	-6.23706
