# Supplementary material for: Transcriptome analysis reveals regulatory networks underlying differential susceptibility to Botrytis cinerea in response to nitrogen availability in Solanum lycopersicum
Source: Front Plant Sci. 2015 Nov 4;6:911. doi: 10.3389/fpls.2015.00911 (PMC4631835; doi:10.3389/fpls.2015.00911)
Supplement: Table S3 — Microarray expression data for genes that are either up- or down-regulated by the B. cinerea infection in comparison to mock-inoculated plants grown in N- sufficient conditions (6 mM nitrate) (ANOVA; Rank-products, p < 0.05). The table includes the Affymetrix probes, the tomato accessions (ITAG2.4, Sol Genomics Network, https://solgenomics.net) and their annotations, Arabidopsis (TAIR, http://arabidopsis.org) or GeneBank accessions, the p-value, Gene Ontology and the log2-fold changes of the comparison between B. cinerea infected and mock-treated sample (B/M) grown in N-sufficient conditions (6 mM nitrate). [file Table3.XLSX]

## Sheet: Hoja1
Affymetrix Probe			Arabidopsis or			Fold Change (log 2)
	Tomato Accession	Tomato Accession	GeneBank	Gene Ontology	p-value	6mM Botrytis infection
	(ITAG2.4)	Description	Accesions			(6mM B/M)
LesAffx.37714.1.A1_at	Solyc02g070110.1.1	FAD-binding domain-containing protein IPR006094 FAD linked oxidase, N-terminal	AT5G44440.1	oxidation-reduction process	0	7.49936
Les.4488.1.S1_at	Solyc09g008670.2.1	Threonine ammonia-lyase biosynthetic IPR000634 Serine_threonine dehydratase, pyridoxal-phosphate-binding site IPR005787 Threonine dehydratase I	AT3G10050.1	amino acid metabolism	0	6.49536
LesAffx.51298.1.S1_at	Solyc05g054650.1.1	Zinc finger transcription factor ZFP19 IPR007087 Zinc finger, C2H2-type	AT2G28710.1	Transcription	0	6.1352
LesAffx.3554.1.A1_at	Solyc02g065090.2.1	Patatin-like protein 3 IPR002641 Patatin	AT4G37050.1	Development	0	5.97249
LesAffx.69872.1.S1_at	Solyc01g073720.2.1	Unknown Protein	AT1G05575.1	unknown	0	5.84681
Les.50.1.S1_at	Solyc05g007940.2.1	Ribonuclease T2 IPR001568 Ribonuclease T2	AT2G02990.1	Transcription	0	5.46215
LesAffx.12670.3.S1_at	Solyc09g013150.2.1	Vesicular glutamate transporter 3 IPR016196 Major facilitator superfamily, general substrate transporter	AT2G38060.1	transport	0	5.4392
Les.219.1.S1_at	Solyc04g076880.2.1	Phosphoenolpyruvate carboxykinase IPR001272 Phosphoenolpyruvate carboxykinase, ATP-utilising	AT4G37870.1	metabolism process	0	5.33752
Les.5051.1.S1_at	Solyc05g008220.2.1	Unknown Protein	AT2G01340.1	unknown	0	5.2249
Les.5126.1.S1_at	Solyc01g107170.2.1	Zinc finger protein IPR007087 Zinc finger, C2H2-type	AT1G27730.1	Transcription	0	5.1243
Les.4803.1.S1_at	Solyc02g089630.2.1	Proline dehydrogenase IPR015659 Proline oxidase	AT5G38710.1	amino acid metabolism	0	5.07712
Les.1665.1.S1_at	Solyc03g116530.2.1	Glyoxalase_bleomycin resistance protein_dioxygenase IPR004360 Glyoxalase_bleomycin resistance protein_dioxygenase	AT1G80160.1	Secondary biosynthetic process	0	5.03023
Les.2256.1.S1_at	Solyc03g111730.2.1	Cathepsin B-like cysteine proteinase IPR013128 Peptidase C1A, papain	AT5G50260.1	Protein degradation	0	4.86256
LesAffx.24637.1.S1_at	Solyc02g088260.2.1	Latex abundant protein 1	AT5G39530.1	unknown	0	4.83743
Les.5052.1.S1_at	Solyc01g006050.2.1	Plant viral-response family protein IPR006904 Protein of unknown function DUF716	AT1G55230.1	unknown	0.001875	4.61382
Les.5177.1.S1_at	Solyc02g064830.2.1	Indole-3-acetic acid-amido synthetase GH3.8 IPR004993 GH3 auxin-responsive promoter	AT2G14960.1	Hormone biosynthetic and metabolic process	0.002	4.60977
Les.3286.1.S1_at	Solyc07g064600.2.1	Endoribonuclease L-PSP family protein IPR019897 YjgF-like protein, conserved site	AT3G20390.1	unknown	0.00176471	4.58979
Les.4819.1.S1_at	Solyc06g076020.2.1	heat shock protein IPR013126 Heat shock protein 70	AT5G02500.1	Response to stress	0.00222222	4.54105
Les.244.2.S1_at	#N/A	#N/A	CAA31789	Hormone biosynthetic and metabolic process	0.00263158	4.50715
LesAffx.51285.1.A1_at	Solyc01g108350.2.1	Copper ion binding protein IPR008972 Cupredoxin	AT2G15780.1	unknown	0.0025	4.42176
Les.4150.1.S1_at	Solyc08g078700.2.1	Heat shock protein 22 IPR002068 Heat shock protein Hsp20	AT4G25200.1	Protein synthesis, folding and modification	0.00285714	4.31038
Les.1046.1.S1_at	Solyc10g080900.1.1	3-oxoacyl-reductase IPR002347 Glucose_ribitol dehydrogenase	AT3G55290.2	metabolism process	0.00391304	4.28119
LesAffx.44395.1.S1_at	Solyc04g080540.2.1	ST225	AT1G19530.1	unknown	0.00375	4.24117
LesAffx.50270.1.S1_at	Solyc02g082900.2.1	Strictosidine synthase family protein IPR004141 Strictosidine synthase	AT3G51420.1	Secondary biosynthetic process	0.00272727	4.23909
LesAffx.59507.1.S1_at	Solyc07g063620.2.1	Uncharacterized secreted protein IPR010634 Protein of unknown function DUF1223	AT4G27350.1	unknown	0.0036	4.22115
LesAffx.50270.2.S1_at	Solyc02g082900.2.1	Strictosidine synthase family protein IPR004141 Strictosidine synthase	AT3G51440.1	Secondary biosynthetic process	0.00423077	4.15025
Les.13.1.S1_at	Solyc04g079730.1.1	cytochrome P450	AT5G42650.1	Hormone biosynthetic and metabolic process	0.005	4.09481
LesAffx.64439.1.S1_at	#N/A	#N/A	AT2G37430.1	Transcription	0.00444444	4.02782
LesAffx.68107.1.S1_at	Solyc02g087350.1.1	Glycosyltransferase IPR002495 Glycosyl transferase, family 8	AT3G28340.1	oxidation-reduction process	0.00482759	3.98133
LesAffx.65156.1.S1_at	Solyc06g068900.2.1	Nudix hydrolase 4 IPR000086 NUDIX hydrolase domain	AT1G14860.1	unknown	0.00766667	3.9135
Les.863.1.A1_at	#N/A	#N/A	TC232170	unknown	0.00875	3.87701
LesAffx.22830.1.S1_at	Solyc02g087210.2.1	Zinc finger AN1 domain-containing stress-associated protein 12 IPR000058 Zinc finger, AN1-type	AT3G28210.1	Transcription	0.00774194	3.84412
LesAffx.3244.1.S1_at	Solyc01g067380.2.1	Lipase IPR002921 Lipase, class 3	AT5G18640.1	metabolism process	0.0117143	3.79082
Les.1524.1.A1_at	Solyc08g061480.2.1	Chalcone isomerase IPR003466 Chalcone isomerase, subgroup	BG626458	Secondary biosynthetic process	0.0109091	3.78715
LesAffx.38740.1.S1_at	Solyc08g082440.2.1	UDP-glucose 4-epimerase IPR005886 UDP-glucose 4-epimerase	AT4G10960.1	cell organization	0.0115789	3.7758
Les.3828.1.S1_at	Solyc11g011330.1.1	Cinnamyl alcohol dehydrogenase IPR002085 Alcohol dehydrogenase superfamily, zinc-containing	AT4G37990.1	Secondary biosynthetic process	0.0119444	3.77385
LesAffx.16086.1.S1_at	Solyc07g055690.1.1	S-locus-specific glycoprotein S6 lectin	AT1G78820.1	Signalling	0.0112821	3.74834
LesAffx.69808.1.S1_at	Solyc07g040710.2.1	Calmodulin-binding protein	AT2G26190.1	Signalling	0.0114634	3.74389
LesAffx.6614.2.S1_at	Solyc07g048060.1.1	Auxin-induced protein-like IPR007613 Protein of unknown function DUF568, DOMON-like	AT3G59070.1	Hormone biosynthetic and metabolic process	0.01125	3.73067
Les.217.1.S1_at	#N/A	#N/A	AT3G60270.1	oxidation-reduction process	0.0118919	3.72209
Les.3551.1.S1_at	Solyc01g104740.2.1	Multiprotein bridging factor 1 IPR013729 Multiprotein bridging factor 1, N-terminal	AT3G24500.1	Hormone biosynthetic and metabolic process	0.0120588	3.69814
LesAffx.3059.1.S1_at	Solyc09g089910.1.1	Ethylene responsive transcription factor 1a IPR001471 Pathogenesis-related transcriptional factor and ERF, DNA-binding	AT3G23220.1	Hormone biosynthetic and metabolic process	0.0152273	3.53815
Les.3652.1.S1_at	Solyc10g079860.1.1	Beta-1 3-glucanase IPR000490 Glycoside hydrolase, family 17	AT3G57270.1	oxidation-reduction process	0.0116667	3.51846
LesAffx.15878.2.A1_at	Solyc01g007000.2.1	U-box domain-containing protein IPR003613 U box domain	AT3G52450.1	Transcription	0.0171739	3.50899
LesAffx.4763.1.S1_at	Solyc04g040180.2.1	S-adenosylmethionine-dependent methyltransferase (Fragment) IPR013217 Methyltransferase type 12	AT2G41380.1	Development	0.0155814	3.46478
LesAffx.62138.1.S1_at	Solyc05g053330.2.1	MYB transcription factor IPR015495 Myb transcription factor	AT5G49620.2	Transcription	0.0168889	3.43921
LesAffx.16769.1.S1_at	Solyc10g055200.1.1	Disease resistance response IPR004265 Plant disease resistance response protein	AT2G21100.1	Response to stress	0.0182979	3.40245
LesAffx.22491.2.A1_at	Solyc12g042480.1.1	Cytochrome P450	AT5G07990.1	oxidation-reduction process	0.0189583	3.34653
Les.5092.1.S1_at	Solyc10g038080.1.1	Shikimate dehydrogenase IPR001381 Dehydroquinase class I	AT3G06350.1	amino acid metabolism	0.0219608	3.33451
Les.3646.1.S1_at	Solyc12g096750.1.1	Polygalacturonase 4 IPR000408 Regulator of chromosome condensation, RCC1 IPR000743 Glycoside hydrolase, family 28	AT3G59850.1	cell organization	0.0195918	3.32249
LesAffx.13053.1.S1_at	Solyc12g007030.1.1	Aldehyde dehydrogenase 1 IPR015590 Aldehyde dehydrogenase	AT3G24503.1	metabolism process	0.0222	3.29425
Les.2817.2.S1_at	Solyc05g005160.2.1	ATP-citrate lyase A-2 IPR016102 Succinyl-CoA synthetase-like	TC240895	metabolism process	0.0236538	3.26396
Les.1841.1.S1_at	Solyc00g095760.1.1	1-aminocyclopropane-1-carboxylate synthase IPR004839 Aminotransferase, class I and II	AT4G11280.1	Hormone biosynthetic and metabolic process	0.0248148	3.22637
LesAffx.56634.1.S1_at	Solyc04g082960.1.1	TMV response-related protein	AT1G76600.1	unknown	0.025283	3.21753
Les.2817.1.S1_at	Solyc05g005160.2.1	ATP-citrate lyase A-2 IPR016102 Succinyl-CoA synthetase-like	AT1G10670.4	metabolism process	0.0258182	3.20925
LesAffx.12670.1.S1_at	Solyc06g060370.2.1	Organic anion transporter IPR004853 Protein of unknown function DUF250	AT2G38060.1	unknown	0.03	3.15434
Les.966.1.S1_at	Solyc01g102390.2.1	Germin-like protein IPR014710 RmlC-like jelly roll fold	AT1G09560.1	Response to stress	0.0296552	3.15087
LesAffx.49877.1.S1_at	Solyc08g079480.2.1	Unknown Protein IPR009902 Protein of unknown function DUF1442	AT2G45360.1	unknown	0.0266071	3.14481
Les.5879.1.S1_at	Solyc02g087090.2.1	Prostaglandin G_H synthase 2 IPR002007 Haem peroxidase, animal	AT3G01420.1	Response to stress	0.0305085	3.12654
LesAffx.23486.1.S1_at	Solyc09g064820.1.1	Circadian clock coupling factor ZGT	AT3G63060.1	unknown	0.0303333	3.07267
LesAffx.49809.1.S1_at	Solyc06g076300.2.1	Pyrimidine 5_apos-nucleotidase IPR010237 Pyrimidine 5-nucleotidase	AT5G59480.1	metabolism process	0.0347619	3.03325
Les.2988.1.S1_at	Solyc05g047530.2.1	Cytochrome P450	AT2G30490.1	oxidation-reduction process	0.0346774	3.03045
Les.28.2.S1_a_at	Solyc06g074990.1.1	Nitrate transporter IPR016196 Major facilitator superfamily, general substrate transporter	AT1G08090.1	transport	0.0337705	2.98689
Les.3665.1.S1_at	Solyc02g067630.2.1	Polygalacturonase 1 IPR000408 Regulator of chromosome condensation, RCC1 IPR000743 Glycoside hydrolase, family 28	AT3G59850.1	cell organization	0.0395385	2.98118
LesAffx.49378.1.S1_at	Solyc01g096730.2.1	Major facilitator superfamily transporter IPR016196 Major facilitator superfamily, general substrate transporter	AT5G13740.1	transport	0.0382813	2.93269
Les.97.1.S1_at	Solyc08g078850.2.1	L-lactate dehydrogenase IPR011304 L-lactate dehydrogenase	AT4G17260.1	metabolism process	0.0407463	2.91755
Les.559.1.A1_at	Solyc01g103580.2.1	Genomic DNA chromosome 5 P1 clone MCL19 IPR007770 Protein of unknown function DUF679	TC226015	unknown	0.04	2.90632
Les.2747.2.S1_at	Solyc09g061840.2.1	3-ketoacyl CoA thiolase 1 IPR002155 Thiolase	AT2G33150.1	metabolism process	0.0404286	2.88844
LesAffx.60693.1.S1_at	Solyc02g065550.2.1	Coiled-coil domain-containing protein 109A IPR006769 Protein of unknown function DUF607	AT2G23790.1	unknown	0.0404412	2.85963
Les.2746.2.A1_at	Solyc09g011510.2.1	Glutathione S-transferase-like protein IPR004046 Glutathione S-transferase, C-terminal	TC217904	oxidation-reduction process	0.0426761	2.83963
Les.3406.1.S1_at	Solyc10g055800.1.1	Chitinase IPR016283 Glycoside hydrolase, family 19	AT3G12500.1	Response to stress	0.0442466	2.83625
LesAffx.57437.2.S1_at	Solyc03g070380.2.1	Methyl jasmonate esterase IPR000073 Alpha_beta hydrolase fold-1	AT4G37140.1	oxidation-reduction process	0.0405797	2.83528
LesAffx.5912.1.A1_at	Solyc12g042480.1.1	Cytochrome P450	AT4G36220.1	oxidation-reduction process	0.044026	2.81812
Les.331.1.S1_at	Solyc01g099190.2.1	Lipoxygenase IPR001246 Lipoxygenase, plant	AT1G55020.1	Hormone biosynthetic and metabolic process	0.0441333	2.81787
LesAffx.11542.1.S1_at	Solyc02g094000.1.1	Calmodulin-like protein IPR011992 EF-Hand type	AT1G76650.3	Signalling	0.043125	2.81442
Les.966.3.A1_at	Solyc01g102400.2.1	Germin-like protein IPR014710 RmlC-like jelly roll fold	TC235376	unknown	0.0445946	2.81028
LesAffx.20391.1.S1_at	Solyc05g005150.1.1	F-box_Kelch repeat-containing F-box family protein IPR015915 Kelch-type beta propeller	AT1G23390.1	Protein degradation	0.0437179	2.80573
LesAffx.55549.1.S1_at	Solyc01g096730.2.1	Major facilitator superfamily transporter IPR016196 Major facilitator superfamily, general substrate transporter	AT5G13750.3	transport	0.0426389	2.77974
Les.2668.1.S1_at	Solyc01g107390.2.1	Auxin-responsive GH3 product IPR004993 GH3 auxin-responsive promoter	AT1G59500.1	Hormone biosynthetic and metabolic process	0.0425926	2.76063
Les.3383.1.S1_at	Solyc03g025720.2.1	Long-chain-fatty-acid--CoA ligase IPR000873 AMP-dependent synthetase and ligase	AT3G48990.1	metabolism process	0.0440789	2.74127
LesAffx.37600.1.S1_at	Solyc02g080920.1.1	Stig1 (Fragment) IPR006969 Stigma-specific protein Stig1	AT1G11925.1	unknown	0.0435443	2.72983
Les.4658.1.S1_at	Solyc03g120930.1.1	Avr9_Cf-9 rapidly elicited protein 146	AT1G52140.1	unknown	0.0486747	2.69174
Les.1798.2.A1_at	Solyc12g017850.1.1	Os10g0422600 protein (Fragment) IPR007650 Protein of unknown function DUF581	TC225401	Development	0.0491463	2.65058
Les.3647.1.S1_at	Solyc02g067640.2.1	Polygalacturonase 1 IPR000408 Regulator of chromosome condensation, RCC1 IPR000743 Glycoside hydrolase, family 28	AT3G59850.1	metabolism process	0.0486905	2.64923
LesAffx.50428.1.S1_at	Solyc10g005260.2.1	RNA Binding Protein 45 IPR012677 Nucleotide-binding, alpha-beta plait	AT1G11650.1	Transcription	0.0422388	-1.75601
Les.5218.1.S1_at	Solyc01g028870.2.1	N utilization substance protein B homolog IPR006027 NusB_RsmB_TIM44	AT4G26370.1	Development	0.0407576	-1.75853
LesAffx.23467.1.S1_at	Solyc11g020860.1.1	Unknown Protein	AT1G30260.1	unknown	0.04	-1.78341
LesAffx.60252.1.S1_at	Solyc03g116020.2.1	DNA-directed RNA polymerase	AT5G62440.1	metabolism process	0.0288525	-1.79767
LesAffx.51271.1.S1_at	Solyc04g077780.2.1	LIM domain protein IPR001781 Zinc finger, LIM-type	AT1G10200.1	Development	0.0374194	-1.80479
Les.4428.1.S1_at	Solyc02g086820.2.1	Carbonic anhydrase IPR015892 Carbonic anhydrase, prokaryotic-like, conserved site	AT3G01500.3	metabolism process	0.0373438	-1.81515
Les.4558.1.S1_at	Solyc01g020440.2.1	Replication factor C subunit 5 IPR019483 DNA polymerase III, clamp-loader complex, subunit E, C-terminal	AT5G27740.1	cell cycle and DNA synthesis	0.0250877	-1.87832
Les.5064.1.S1_at	Solyc01g094790.2.1	Cysteine synthase IPR005859 Cysteine synthase A	AT3G61440.1	amino acid metabolism	0.0257692	-1.88219
Les.4793.1.S1_at	Solyc02g086900.2.1	Metal-dependent phosphohydrolase HD domain-containing protein IPR006674 Metal-dependent phosphohydrolase, HD region, subdomain	AT5G40270.1	unknown	0.025	-1.89069
LesAffx.3000.1.S1_at	Solyc11g066840.1.1	Histone deacetylase-like protein	AT3G44750.2	Transcription	0.0248214	-1.89226
Les.1467.1.A1_at	Solyc10g005180.2.1	Genomic DNA chromosome 5 TAC clone K15C23	TC223832	unknown	0.0256897	-1.89283
Les.3084.1.S1_at	Solyc08g081310.2.1	Os10g0358600 protein (Fragment)	AT1G19330.3	unknown	0.0252542	-1.92775
Les.3597.1.S1_at	Solyc01g100030.2.1	Deoxyuridine 5_apos-triphosphate nucleotidohydrolase IPR008181 DeoxyUTP pyrophosphatase subfamily 1	AT3G46940.1	nucleotide processess	0.0369841	-1.93186
Les.5840.1.S1_at	Solyc04g081490.2.1	Tubulin beta-1 chain IPR002453 Beta tubulin	AT1G75780.1	cell organization	0.0275	-1.93366
LesAffx.49513.1.S1_at	Solyc05g032660.2.1	Dehydrogenase_ reductase 3 IPR002347 Glucose_ribitol dehydrogenase	AT5G04900.1	oxidation-reduction process	0.0254717	-1.96723
Les.2451.1.A1_at	#N/A	#N/A	BG735530	unknown	0.0171111	-1.97246
LesAffx.71238.1.S1_at	Solyc05g006440.2.1	Homology to unknown gene	AT3G17930.1	unknown	0.0175	-1.97298
Les.1875.1.S1_at	Solyc07g063190.2.1	Thioredoxin IPR005746 Thioredoxin	AT3G15360.1	oxidation-reduction process	0.0187755	-1.97897
Les.4397.2.A1_at	Solyc06g059870.1.1	Unknown Protein	TC237618	Protein synthesis, folding and modification	0.0260784	-2.00559
Les.296.1.S1_at	Solyc11g011250.1.1	Chloride intracellular channel 6 IPR017933 Glutathione S-transferase_chloride channel, C-terminal	AT5G16710.1	oxidation-reduction process	0.0176087	-2.01875
LesAffx.71107.1.S1_at	Solyc01g010200.2.1	LTRGag-pol-polymerase 3	AT5G48050.1	Photosynthesis	0.0163636	-2.04703
Les.3117.1.S1_at	Solyc01g088610.2.1	chaperonin IPR001476 Chaperonin Cpn10	AT3G60210.1	Protein synthesis, folding and modification	0.0247273	-2.04991
Les.3007.1.S1_at	Solyc07g062190.2.1	50S ribosomal protein L13 IPR005823 Ribosomal protein L13, bacterial-type	AT1G78630.1	Protein synthesis, folding and modification	0.0188	-2.05862
LesAffx.41518.1.S1_at	Solyc02g081600.2.1	Zinc transporter protein IPR004698 Zinc_iron permease, fungal and plant	AT3G12750.1	transport	0.0162791	-2.06399
Les.1475.1.S1_s_at	Solyc09g009510.2.1	Hydrolase alpha_beta fold family protein IPR000073 Alpha_beta hydrolase fold-1	AT2G36290.1	metabolism process	0.0146341	-2.07503
Les.2478.1.S1_a_at	Solyc03g005760.1.1	Chlorophyll a-b binding protein 3C-like IPR001344 Chlorophyll A-B binding protein	AT1G29930.1	metabolism process	0.0159524	-2.11632
LesAffx.49476.1.S1_at	Solyc11g009020.1.1	HAD-superfamily hydrolase subfamily IA variant 3 containing protein expressed IPR005834 Haloacid dehalogenase-like hydrolase	AT4G39970.1	metabolism process	0.017234	-2.13014
Les.4520.1.S1_at	Solyc02g065770.2.1	COBRA-like protein 4 IPR017391 COBRA-like	AT5G60920.1	cell organization	0.0123684	-2.14156
Les.3237.1.S1_at	Solyc06g082970.2.1	DnaJ domain family IPR001623 Heat shock protein DnaJ, N-terminal	AT5G21430.1	Response to stress	0.0130769	-2.16232
LesAffx.47717.1.S1_at	Solyc01g081480.2.1	Genomic DNA chromosome 5 P1 clone MVA3	AT5G17670.1	cell organization	0.01	-2.20539
LesAffx.51346.1.S1_at	Solyc01g097860.2.1	Membrane protein IPR010903 Protein of unknown function DUF1517	TC220233	unknown	0.00757576	-2.20763
Les.3314.1.S1_at	Solyc07g056540.2.1	L-lactate dehydrogenase IPR012133 Alpha-hydroxy acid dehydrogenase, FMN-dependent	AT3G14420.2	Photosynthesis	0.0078125	-2.24371
Les.2110.1.A1_at	Solyc11g020670.1.1	TCP family transcription factor IPR005333 Transcription factor, TCP	TC219371	Transcription	0.0105556	-2.24603
Les.1925.1.A1_at	Solyc05g013950.1.1	Dehydroascorbate reductase (Fragment) IPR010987 Glutathione S-transferase, C-terminal-like	AT1G19570.1	oxidation-reduction process	0.00655172	-2.31985
Les.1809.1.S1_at	Solyc08g079240.2.1	Homology to unknown gene	TC222444	cell organization	0.00571429	-2.33044
Les.4703.1.S1_at	Solyc10g080940.1.1	Tubulin beta chain IPR002453 Beta tubulin	AT5G12250.1	cell organization	0.00971429	-2.40076
Les.3217.2.S1_at	Solyc02g085950.2.1	Ribulose bisphosphate carboxylase small chain IPR000894 Ribulose bisphosphate carboxylase, small chain	AT5G38420.1	Photosynthesis	0.014	-2.42708
LesAffx.42855.1.S1_at	Solyc03g005190.2.1	Ferredoxin IPR010241 Ferredoxin (2Fe-2S), plant	AT4G14890.1	oxidation-reduction process	0.00666667	-2.44451
Les.3217.3.S1_s_at	Solyc02g085950.2.1	Ribulose bisphosphate carboxylase small chain IPR000894 Ribulose bisphosphate carboxylase, small chain	AT1G67090.1	unknown	0.0102703	-2.5032
Les.4345.1.S1_at	Solyc02g070990.1.1	Chlorophyll a_b binding protein IPR001344 Chlorophyll A-B binding protein	AT1G29930.1	Photosynthesis	0.00677419	-2.54033
Les.1708.1.S1_at	Solyc05g006650.2.1	Transcription factor IPR011598 Helix-loop-helix DNA-binding	AT1G59640.1	Transcription	0.00592593	-2.55571
LesAffx.56.1.S1_at	Solyc04g072780.2.1	Genomic DNA chromosome 5 TAC clone K14A3 IPR007650 Protein of unknown function DUF581	AT1G22160.1	Development	0.0047619	-2.57825
LesAffx.37213.1.S1_at	Solyc08g076820.2.1	BHLH transcription factor IPR011598 Helix-loop-helix DNA-binding	AT5G46690.1	Transcription	0.00461538	-2.58867
Les.2092.1.S1_at	Solyc02g080530.2.1	Peroxidase IPR002016 Haem peroxidase, plant_fungal_bacterial	AT4G21960.1	oxidation-reduction process	0.005	-2.59157
LesAffx.15469.1.S1_at	Solyc10g044840.1.1	PIN domain containing protein (Yacp-like protein) IPR010298 Protein of unknown function DUF901	AT2G02410.2	unknown	0.00421053	-2.594
Les.424.1.S1_at	Solyc08g076220.2.1	Phosphoribulokinase_uridine kinase IPR006083 Phosphoribulokinase_uridine kinase	AT1G32060.1	Photosynthesis	0.0048	-2.59497
Les.3242.2.S1_at	Solyc12g094640.1.1	Glyceraldehyde-3-phosphate dehydrogenase B IPR000173 Glyceraldehyde 3-phosphate dehydrogenase	AT1G42970.1	metabolism process	0.00571429	-2.67072
Les.4397.1.S1_at	Solyc06g059870.1.1	Unknown Protein	TC237618	Protein synthesis, folding and modification	0.00434783	-2.70489
Les.3060.1.S1_at	Solyc02g084440.2.1	Fructose-bisphosphate aldolase IPR000741 Fructose-bisphosphate aldolase, class-I	AT4G38970.1	Photosynthesis	0.005	-2.7141
Les.424.2.S1_at	Solyc08g076220.2.1	Phosphoribulokinase_uridine kinase IPR006083 Phosphoribulokinase_uridine kinase	AT1G32060.1	Photosynthesis	0.004	-2.73086
Les.61.1.S1_at	Solyc05g007510.2.1	RNA-dependent RNA polymerase IPR007855 RNA-dependent RNA polymerase, eukaryotic-type	AT1G14790.1	Transcription	0.00470588	-2.75342
Les.1857.1.A1_at	Solyc06g007160.2.1	NADH dehydrogenase IPR013027 FAD-dependent pyridine nucleotide-disulphide oxidoreductase	TC237868	energy	0.00545455	-2.76151
Les.5157.1.S1_at	Solyc06g074200.2.1	Sex-linked protein 9 (Fragment) IPR017498 Photosystem I PsaO	AT1G08380.1	Photosynthesis	0.00454545	-2.81189
LesAffx.10650.1.S1_at	#N/A	#N/A	AT5G17165.1	unknown	0.00666667	-2.91545
Les.21.1.S1_at	Solyc01g087780.2.1	Subtilisin-like protease IPR015500 Peptidase S8, subtilisin-related IPR000209 Peptidase S8 and S53, subtilisin, kexin, sedolisin	AT5G67090.1	Protein degradation	0.005	-2.93375
Les.1721.1.A1_at	Solyc11g066950.1.1	Stress responsive A_B barrel domain family protein IPR013097 Stress responsive alpha-beta barrel	TC228312	unknown	0.00615385	-3.05792
LesAffx.30937.1.S1_at	Solyc08g005650.2.1	Cytochrome P450	AT3G26330.1	oxidation-reduction process	0.00625	-3.1245
Les.4428.1.S1_a_at	Solyc02g086820.2.1	Carbonic anhydrase IPR015892 Carbonic anhydrase, prokaryotic-like, conserved site	AT3G01500.3	Photosynthesis	0.00571429	-3.15735
Les.4300.1.A1_at	Solyc08g067030.2.1	Os01g0611000 protein (Fragment) IPR006946 Protein of unknown function DUF642	TC218887	unknown	0.00444444	-3.16937
Les.144.1.S1_at	#N/A	#N/A	CAA99755	unknown	0.00533333	-3.18313
Les.656.2.S1_at	Solyc08g083360.2.1	Ferredoxin IPR001041 Ferredoxin	TC221219	Photosynthesis	0.00333333	-3.26283
Les.4312.2.S1_at	Solyc08g074480.1.1	Cortical cell-delineating protein IPR013770 Plant lipid transfer protein and hydrophobic protein, helical	AT3G27110.2	oxidation-reduction process	0.006	-3.39111
Les.4594.1.S1_at	Solyc06g006080.2.1	Phosphomethylpyrimidine synthase IPR002817 Thiamine biosynthesis protein ThiC	AT2G29630.3	metabolism process	0	-3.83636
LesAffx.3099.1.S1_at	Solyc07g064160.2.1	Thiazole biosynthetic enzyme IPR002922 Thiamine biosynthesis Thi4 protein	AT5G54770.1	metabolism process	0	-4.41885
Les.417.1.S1_at	Solyc04g078200.2.1	Gibberellin-regulated family protein IPR003854 Gibberellin regulated protein	AT5G59845.1	Hormone biosynthetic and metabolic process	0	-4.83184
Les.5864.1.S1_at	Solyc07g043420.2.1	2-oxoglutarate-dependent dioxygenase IPR005123 Oxoglutarate and iron-dependent oxygenase	AT4G10500.1	Secondary biosynthetic process	0	-5.60184
Les.4710.1.S1_at	Solyc12g040790.1.1	Menaquinone biosynthesis methyltransferase ubiE IPR013216 Methyltransferase type 11	AT1G48600.2	metabolism process	0	-5.8605
