# Supplementary material for: Transcriptome analysis reveals regulatory networks underlying differential susceptibility to Botrytis cinerea in response to nitrogen availability in Solanum lycopersicum
Source: Front Plant Sci. 2015 Nov 4;6:911. doi: 10.3389/fpls.2015.00911 (PMC4631835; doi:10.3389/fpls.2015.00911)
Supplement: Table S4 — Microarray expression data for genes that are either up- or down-regulated by the B. cinerea infection in comparison to mock-inoculated plants grown in N- sufficient conditions (12 mM nitrate) (ANOVA; Rank-products, p < 0.05). The table includes the Affymetrix probes, the tomato accessions (ITAG2.4, Sol Genomics Network, https://solgenomics.net) and their annotations, Arabidopsis (TAIR, http://arabidopsis.org) or GeneBank accessions, the p-value, Gene Ontology, and the log2-fold changes of the comparison between B. cinerea infected and mock-treated sample (B/M) grown in N-limiting sufficient (12 mM nitrate). [file Table4.XLSX]

## Sheet: Hoja1
Affymetrix Probe			Arabidopsis or			Fold Change (log 2)
	Tomato Accession	Tomato Accession	GeneBank	Gene Ontology	p-value	12mM Botrytis infection
	(ITAG2.4)	Description	Accesions			(12 mM B/M)
Les.5051.1.S1_at	Solyc05g008220.2.1	Unknown Protein	AT2G01340.1	unknown	0	5.11184
LesAffx.24637.1.S1_at	Solyc02g088260.2.1	Latex abundant protein 1	AT5G39530.1	unknown	0	4.64985
LesAffx.37714.1.A1_at	Solyc02g070110.1.1	FAD-binding domain-containing protein IPR006094 FAD linked oxidase, N-terminal	AT5G44440.1	oxidation-reduction process	0	4.48233
LesAffx.51298.1.S1_at	Solyc05g054650.1.1	Zinc finger transcription factor ZFP19 IPR007087 Zinc finger, C2H2-type	AT2G28710.1	Transcription	0	4.33108
LesAffx.4763.1.S1_at	Solyc04g040180.2.1	S-adenosylmethionine-dependent methyltransferase (Fragment) IPR013217 Methyltransferase type 12	AT2G41380.1	Development	0	4.04354
LesAffx.22491.2.A1_at	Solyc12g042480.1.1	Cytochrome P450	AT5G07990.1	oxidation-reduction process	0	4.03788
Les.3652.1.S1_at	Solyc10g079860.1.1	Beta-1 3-glucanase IPR000490 Glycoside hydrolase, family 17	AT3G57270.1	oxidation-reduction process	0	3.89199
LesAffx.5912.1.A1_at	Solyc12g042480.1.1	Cytochrome P450	AT4G36220.1	oxidation-reduction process	0	3.85875
LesAffx.50270.1.S1_at	Solyc02g082900.2.1	Strictosidine synthase family protein IPR004141 Strictosidine synthase	AT3G51420.1	Secondary biosynthetic process	0	3.75189
LesAffx.50270.2.S1_at	Solyc02g082900.2.1	Strictosidine synthase family protein IPR004141 Strictosidine synthase	AT3G51440.1	Secondary biosynthetic process	0	3.71787
LesAffx.44395.1.S1_at	Solyc04g080540.2.1	ST225	AT1G19530.1	unknown	0	3.65951
LesAffx.3554.1.A1_at	Solyc02g065090.2.1	Patatin-like protein 3 IPR002641 Patatin	AT4G37050.1	Development	0	3.60681
Les.132.1.S1_at	Solyc07g049550.2.1	1-aminocyclopropane-1-carboxylate oxidase IPR005123 Oxoglutarate and iron-dependent oxygenase	AT1G05010.1	Hormone biosynthetic and metabolic process	0.000769231	3.29531
Les.1665.1.S1_at	Solyc03g116530.2.1	Glyoxalase_bleomycin resistance protein_dioxygenase IPR004360 Glyoxalase_bleomycin resistance protein_dioxygenase	AT1G80160.1	Secondary biosynthetic process	0.000714286	3.21867
LesAffx.69872.1.S1_at	Solyc01g073720.2.1	Unknown Protein	AT1G05575.1	unknown	0.005	2.98193
Les.3673.1.S1_at	Solyc01g008620.2.1	Beta-1 3-glucanase IPR000490 Glycoside hydrolase, family 17	AT4G16260.1	oxidation-reduction process	0.00611111	2.91644
Les.4488.1.S1_at	Solyc09g008670.2.1	Threonine ammonia-lyase biosynthetic IPR000634 Serine_threonine dehydratase, pyridoxal-phosphate-binding site IPR005787 Threonine dehydratase I	AT3G10050.1	amino acid metabolism	0.00466667	2.90681
Les.50.1.S1_at	Solyc05g007940.2.1	Ribonuclease T2 IPR001568 Ribonuclease T2	AT2G02990.1	Transcription	0.00470588	2.90664
Les.2569.1.S1_at	Solyc05g007770.2.1	NAC domain transcription factor protein	AT1G69490.1	Development	0.00631579	2.80044
Les.3406.1.S1_at	Solyc10g055800.1.1	Chitinase IPR016283 Glycoside hydrolase, family 19	AT3G12500.1	Response to stress	0.006	2.74654
Les.248.1.S1_a_at	Solyc01g097270.2.1	Chitinase (Fragment) IPR000726 Glycoside hydrolase, family 19, catalytic IPR001153 Barwin	AT3G04720.1	Response to stress	0.00681818	2.71989
Les.28.2.S1_a_at	Solyc06g074990.1.1	Nitrate transporter IPR016196 Major facilitator superfamily, general substrate transporter	AT1G08090.1	transport	0.00666667	2.70585
Les.4803.1.S1_at	Solyc02g089630.2.1	Proline dehydrogenase IPR015659 Proline oxidase	AT5G38710.1	amino acid metabolism	0.0073913	2.69345
Les.13.1.S1_at	Solyc04g079730.1.1	cytochrome P450	AT5G42650.1	Hormone biosynthetic and metabolic process	0.00958333	2.58848
Les.275.1.S1_at	Solyc02g086880.2.1	Formate dehydrogenase IPR006140 D-isomer specific 2-hydroxyacid dehydrogenase, NAD-binding	AT5G14780.1	metabolism process	0.0092	2.58647
Les.546.1.A1_at	Solyc02g093050.2.1	WRKY transcription factor 26 IPR003657 DNA-binding WRKY	AT2G23320.1	Transcription	0.00923077	2.48866
Les.3683.1.S1_at	Solyc08g080620.1.1	Osmotin-like protein (Fragment) IPR017949 Thaumatin, conserved site IPR001938 Thaumatin, pathogenesis-related	AT4G11650.1	Response to stress	0.0110714	2.48083
Les.219.1.S1_at	Solyc04g076880.2.1	Phosphoenolpyruvate carboxykinase IPR001272 Phosphoenolpyruvate carboxykinase, ATP-utilising	AT4G37870.1	metabolism process	0.01	2.47785
Les.5035.1.S1_at	Solyc01g005730.2.1	LRR receptor-like serine_threonine-protein kinase, RLP	AT1G47890.1	Response to stress	0.0110345	2.46275
Les.3319.3.S1_at	Solyc02g078400.2.1	Allantoinase IPR017593 Allantoinase	AT4G04955.1	nucleotide processess	0.013871	2.40335
LesAffx.69808.1.S1_at	Solyc07g040710.2.1	Calmodulin-binding protein	AT2G26190.1	Signalling	0.01375	2.4002
Les.3286.1.S1_at	Solyc07g064600.2.1	Endoribonuclease L-PSP family protein IPR019897 YjgF-like protein, conserved site	AT3G20390.1	unknown	0.013	2.37207
LesAffx.12670.3.S1_at	Solyc09g013150.2.1	Vesicular glutamate transporter 3 IPR016196 Major facilitator superfamily, general substrate transporter	AT2G38060.1	transport	0.0175758	2.33511
LesAffx.42534.1.S1_at	Solyc05g008820.2.1	Lipid phosphate phosphatase 3 IPR000326 Phosphatidic acid phosphatase type 2_haloperoxidase	AT2G01180.1	oxidation-reduction process	0.0191176	2.25117
Les.1046.1.S1_at	Solyc10g080900.1.1	3-oxoacyl-reductase IPR002347 Glucose_ribitol dehydrogenase	AT3G55290.2	metabolism process	0.0216216	2.24987
Les.3319.1.S1_at	Solyc02g078400.2.1	Allantoinase IPR017593 Allantoinase	AT4G04955.1	nucleotide processess	0.0217143	2.22917
Les.3818.1.S1_at	Solyc09g089930.1.1	Ethylene responsive transcription factor 1a IPR001471 Pathogenesis-related transcriptional factor and ERF, DNA-binding	AT3G23240.1	Hormone biosynthetic and metabolic process	0.0219444	2.22169
Les.5177.1.S1_at	Solyc02g064830.2.1	Indole-3-acetic acid-amido synthetase GH3.8 IPR004993 GH3 auxin-responsive promoter	AT2G14960.1	Hormone biosynthetic and metabolic process	0.0236842	2.17566
Les.4966.1.S1_at	Solyc09g075070.2.1	Beta-glucosidase IPR001360 Glycoside hydrolase, family 1	AT1G02850.2	oxidation-reduction process	0.0230769	2.15063
Les.5126.1.S1_at	Solyc01g107170.2.1	Zinc finger protein IPR007087 Zinc finger, C2H2-type	AT1G27730.1	Transcription	0.028	2.14183
LesAffx.64439.1.S1_at	#N/A	#N/A	AT2G37430.1	Transcription	0.0342222	2.09388
LesAffx.16769.1.S1_at	Solyc10g055200.1.1	Disease resistance response IPR004265 Plant disease resistance response protein	AT2G21100.1	Response to stress	0.0286364	2.08754
LesAffx.286.3.S1_a_at	Solyc09g064940.2.1	Phenazine biosynthesis protein PhzF family IPR003719 Phenazine biosynthesis PhzC_PhzF protein	AT4G02860.1	metabolism process	0.027619	2.06042
Les.2360.1.S1_at	Solyc10g050890.1.1	Nitrite reductase IPR006067 Nitrite and sulphite reductase 4Fe-4S region	AT2G15620.1	metabolism process	0.0278049	2.04894
Les.4268.1.S1_at	Solyc10g078490.1.1	Aquaporin IPR000425 Major intrinsic protein	AT3G04090.1	transport	0.0290698	2.01745
Les.3465.1.S1_at	Solyc09g089610.2.1	Ethylene receptor IPR001789 Signal transduction response regulator, receiver region IPR014525 Signal transduction histidine kinase, hybrid-type, ethylene sensor IPR005467 Signal transduction histidine kinase, core	AT3G23150.1	Hormone biosynthetic and metabolic process	0.0361702	1.98919
Les.244.2.S1_at	#N/A	#N/A	CAA31789	Hormone biosynthetic and metabolic process	0.0370588	1.94718
LesAffx.35587.1.S1_at	Solyc08g065610.2.1	Vacuolar processing enzyme-1b IPR001096 Peptidase C13, legumain	AT4G32940.1	Protein synthesis, folding and modification	0.0364583	1.92952
LesAffx.66532.1.S1_at	Solyc06g051360.2.1	2-oxoglutarate-dependent dioxygenase	AT3G11150.1	unknown	0.0363043	1.92622
LesAffx.29730.2.S1_at	Solyc08g045710.1.1	ATP synthase subunit alpha, mitochondrial IPR017458 ATPase, F1 complex, alpha subunit, C-terminal	ATMG01190.1	Photosynthesis	0.0363265	1.90086
LesAffx.16086.1.S1_at	Solyc07g055690.1.1	S-locus-specific glycoprotein S6 lectin	AT1G78820.1	Signalling	0.0422222	1.90001
LesAffx.62138.1.S1_at	Solyc05g053330.2.1	MYB transcription factor IPR015495 Myb transcription factor	AT5G49620.2	Transcription	0.0409434	1.89336
Les.797.1.S1_at	Solyc09g090730.1.1	Ammonium transporter IPR001905 Ammonium transporter	AT4G13510.1	transport	0.0382692	1.88664
Les.3684.1.S1_at	Solyc08g067090.2.1	Peptidyl-prolyl cis-trans isomerase IPR002130 Peptidyl-prolyl cis-trans isomerase, cyclophilin-type	AT2G29960.2	cell cycle and DNA synthesis	0.0376	1.87955
LesAffx.11941.1.S1_at	Solyc02g077040.2.1	Cathepsin B-like cysteine proteinase 5 IPR013128 Peptidase C1A, papain	AT3G49340.1	Protein degradation	0.0434545	1.86947
Les.2817.1.S1_at	Solyc05g005160.2.1	ATP-citrate lyase A-2 IPR016102 Succinyl-CoA synthetase-like	AT1G10670.4	metabolism process	0.0441071	1.81874
Les.5019.1.S1_at	Solyc01g098700.2.1	Branched-chain amino acid aminotransferase-like protein IPR001544 Aminotransferase, class IV	AT3G05190.1	amino acid metabolism	0.0470175	1.77131
Les.1510.1.S1_at	Solyc05g015860.2.1	Sphingosine-1-phosphate lyase IPR002129 Pyridoxal phosphate-dependent decarboxylase	AT1G27980.1	metabolism process	0.0472414	1.75728
Les.296.1.S1_at	Solyc11g011250.1.1	Chloride intracellular channel 6 IPR017933 Glutathione S-transferase_chloride channel, C-terminal	AT5G16710.1	oxidation-reduction process	0.0367442	-1.29227
Les.325.1.A1_at	Solyc04g071930.2.1	One helix protein 2	TC235889	Photosynthesis	0.0395556	-1.30203
Les.424.1.S1_at	Solyc08g076220.2.1	Phosphoribulokinase_uridine kinase IPR006083 Phosphoribulokinase_uridine kinase	AT1G32060.1	Photosynthesis	0.0373171	-1.35207
Les.4907.1.S1_at	Solyc03g111920.1.1	Cytochrome P450	AT3G48280.1	oxidation-reduction process	0.0369048	-1.35236
LesAffx.3099.1.S1_at	Solyc07g064160.2.1	Thiazole biosynthetic enzyme IPR002922 Thiamine biosynthesis Thi4 protein	AT5G54770.1	metabolism process	0.0373684	-1.35499
Les.325.2.S1_at	Solyc04g071930.2.1	One helix protein 2	TC225675	Photosynthesis	0.0377273	-1.37055
LesAffx.30937.1.S1_at	Solyc08g005650.2.1	Cytochrome P450	AT3G26330.1	oxidation-reduction process	0.0316667	-1.38336
Les.5122.1.S1_at	Solyc08g076410.2.1	Shikimate kinase-like protein IPR017447 CS	AT2G35500.1	amino acid metabolism	0.0278788	-1.44421
Les.424.2.S1_at	Solyc08g076220.2.1	Phosphoribulokinase_uridine kinase IPR006083 Phosphoribulokinase_uridine kinase	AT1G32060.1	Photosynthesis	0.0324324	-1.4534
Les.325.3.A1_a_at	Solyc04g071930.2.1	One helix protein 2	TC235889	Photosynthesis	0.0302941	-1.45576
Les.4718.1.S1_at	Solyc01g056850.2.1	CTP synthase IPR004468 CTP synthase	AT3G12670.1	nucleotide processess	0.0254839	-1.45906
Les.190.1.S1_at	Solyc02g081330.2.1	Phytoene synthase 2	AT5G17230.2	Secondary biosynthetic process	0.0322857	-1.45939
Les.5157.1.S1_at	Solyc06g074200.2.1	Sex-linked protein 9 (Fragment) IPR017498 Photosystem I PsaO	AT1G08380.1	Photosynthesis	0.0364103	-1.4841
Les.3007.1.S1_at	Solyc07g062190.2.1	50S ribosomal protein L13 IPR005823 Ribosomal protein L13, bacterial-type	AT1G78630.1	Protein synthesis, folding and modification	0.0186207	-1.52502
Les.1314.1.S1_at	Solyc03g098320.2.1	MYB transcription factor (Fragment) IPR006447 Myb-like DNA-binding region, SHAQKYF class	TC242934	Transcription	0.0375	-1.54524
Les.2810.2.S1_at	Solyc07g006030.2.1	Protein TIF31 homolog IPR011990 Tetratricopeptide-like helical	AT4G28080.1	unknown	0.0196667	-1.59111
LesAffx.16433.1.S1_at	Solyc04g074750.2.1	Polyadenylate-binding protein 1-A IPR000504 RNA recognition motif, RNP-1	AT4G09040.1	Transcription	0.0148148	-1.59209
Les.1618.1.A1_at	#N/A	#N/A	BG627356	unknown	0.02625	-1.65658
Les.5354.1.S1_at	Solyc01g108070.2.1	4-methyl-5(B-hydroxyethyl)-thiazole monophosphate biosynthesis enzyme IPR006287 DJ-1	AT4G34020.1	unknown	0.0136	-1.68731
LesAffx.42855.1.S1_at	Solyc03g005190.2.1	Ferredoxin IPR010241 Ferredoxin (2Fe-2S), plant	AT4G14890.1	oxidation-reduction process	0.0146154	-1.68783
Les.1171.1.A1_at	Solyc07g009150.2.1	Uncharacterized aarF domain-containing protein kinase 1 IPR004147 ABC-1	TC242134	unknown	0.0141667	-1.71386
Les.4594.1.S1_at	Solyc06g006080.2.1	Phosphomethylpyrimidine synthase IPR002817 Thiamine biosynthesis protein ThiC	AT2G29630.3	metabolism process	0.0131818	-1.73042
LesAffx.71150.1.S1_at	Solyc11g044530.1.1	PAP fibrillin IPR006843 PAP fibrillin	AT3G26070.1	cell organization	0.0126087	-1.75692
Les.3237.1.S1_at	Solyc06g082970.2.1	DnaJ domain family IPR001623 Heat shock protein DnaJ, N-terminal	AT5G21430.1	Response to stress	0.005	-1.99411
LesAffx.62698.2.S1_at	Solyc03g025710.2.1	GCN5-related N-acetyltransferase IPR000182 GCN5-related N-acetyltransferase	AT1G72030.1	oxidation-reduction process	0.00473684	-2.02116
Les.5364.1.A1_at	Solyc10g080260.1.1	Zinc finger CCCH domain-containing protein 30 IPR002110 Ankyrin	AT2G41900.1	Transcription	0.005625	-2.08119
Les.4710.1.S1_at	Solyc12g040790.1.1	Menaquinone biosynthesis methyltransferase ubiE IPR013216 Methyltransferase type 11	AT1G48600.2	metabolism process	0.0182143	-2.08477
LesAffx.65029.1.S1_at	Solyc03g116740.2.1	Genomic DNA chromosome 3 P1 clone MSJ11	AT3G15820.1	oxidation-reduction process	0.005	-2.11945
LesAffx.15469.1.S1_at	Solyc10g044840.1.1	PIN domain containing protein (Yacp-like protein) IPR010298 Protein of unknown function DUF901	AT2G02410.2	unknown	0.00307692	-2.12322
LesAffx.16645.1.S1_at	Solyc03g062720.2.1	Galactose mutarotase-like IPR011013 Glycoside hydrolase-type carbohydrate-binding	AT1G64770.3	unknown	0.0052381	-2.14162
LesAffx.30198.1.S1_at	Solyc03g118120.2.1	Transferase transferring glycosyl groups	AT3G23760.1	unknown	0.00428571	-2.14847
Les.1617.1.S1_s_at	Solyc04g071340.2.1	Fructose-1 6-bisphosphatase class 1 IPR000146 Fructose-1,6-bisphosphatase	AT1G43670.1	metabolism process	0.00529412	-2.21737
LesAffx.51346.1.S1_at	Solyc01g097860.2.1	Membrane protein IPR010903 Protein of unknown function DUF1517	TC220233	unknown	0.00533333	-2.22225
Les.1809.1.S1_at	Solyc08g079240.2.1	Homology to unknown gene	TC222444	cell organization	0	-2.42146
LesAffx.37213.1.S1_at	Solyc08g076820.2.1	BHLH transcription factor IPR011598 Helix-loop-helix DNA-binding	AT5G46690.1	Transcription	0	-2.46527
LesAffx.47717.1.S1_at	Solyc01g081480.2.1	Genomic DNA chromosome 5 P1 clone MVA3	AT5G17670.1	unknown	0	-2.53804
Les.2461.1.S1_at	Solyc01g108700.2.1	Unknown Protein	TC240243	unknown	0	-2.68433
LesAffx.38304.1.S1_at	Solyc03g116730.2.1	Stearoyl-CoA 9-desaturase IPR015876 Fatty acid desaturase, type 1, core	AT3G15850.1	metabolism process	0	-2.69035
Les.1857.1.A1_at	Solyc06g007160.2.1	NADH dehydrogenase IPR013027 FAD-dependent pyridine nucleotide-disulphide oxidoreductase	TC237868	energy	0	-2.89239
LesAffx.49476.1.S1_at	Solyc11g009020.1.1	HAD-superfamily hydrolase subfamily IA variant 3 containing protein expressed IPR005834 Haloacid dehalogenase-like hydrolase	AT4G39970.1	unknown	0	-2.96634
Les.3242.2.S1_at	Solyc12g094640.1.1	Glyceraldehyde-3-phosphate dehydrogenase B IPR000173 Glyceraldehyde 3-phosphate dehydrogenase	AT1G42970.1	metabolism process	0	-3.31293
Les.656.2.S1_at	Solyc08g083360.2.1	Ferredoxin IPR001041 Ferredoxin	TC221219	Photosynthesis	0	-3.81983
Les.4428.1.S1_at	Solyc02g086820.2.1	Carbonic anhydrase IPR015892 Carbonic anhydrase, prokaryotic-like, conserved site	AT3G01500.3	metabolism process	0	-3.94521
Les.4428.1.S1_a_at	Solyc02g086820.2.1	Carbonic anhydrase IPR015892 Carbonic anhydrase, prokaryotic-like, conserved site	AT3G01500.3	Photosynthesis	0	-3.96529
Les.144.1.S1_at	#N/A	#N/A	CAA99755	unknown	0	-5.08202
