# Supplementary material for: Transcriptome analysis reveals regulatory networks underlying differential susceptibility to Botrytis cinerea in response to nitrogen availability in Solanum lycopersicum
Source: Front Plant Sci. 2015 Nov 4;6:911. doi: 10.3389/fpls.2015.00911 (PMC4631835; doi:10.3389/fpls.2015.00911)
Supplement: Table S5 — Candidate TF used for RT-qPCR analysis. The table includes the Arabidopsis (TAIR, http://arabidopsis.org) and the tomato accessions (Sol Genomics Network, https://solgenomics.net), the gene names, the module in network analysis and changes in relative expression (log2) between infected and mock-treated samples in leaves and fruits (MG and RR) from plants grown under different N-conditions (2 mM, 4 mM, 6 mM, and 12 mM nitrate). [file Table5.XLSX]

## Sheet: Hoja1
Affymetrix Probe				Module	Fold Change (log 2) leaves				Fold Change (log 2) MG tomato fruit				Fold Change (log 2) RR tomato fruit
	Tomato Accession	Gene name	Arabidopsis	Gene	2mM Botrytis infection	4mM Botrytis infection	6mM Botrytis infection	12mM Botrytis infection	2mM Botrytis infection	4mM Botrytis infection	6mM Botrytis infection	12mM Botrytis infection	2mM Botrytis infection	4mM Botrytis infection	6mM Botrytis infection	12mM Botrytis infection
	(ITAG2.4)		Accesions	Network	(2mM B/M)	(2mM B/M)	(2mM B/M)	(2mM B/M)	(2mM B/M)	(2mM B/M)	(2mM B/M)	(2mM B/M)	(2mM B/M)	(2mM B/M)	(2mM B/M)	(2mM B/M)
Les.288.1.S1_at	Solyc10g006880.2.1	NAC domain containing protein	AT3G15510	5	1.39	0.82	0.27	-0.03	0.45	0.33	-0.47	-0.25	0.45	0.55	-2.12	-1.93
Les.3472.1.S1_at	Solyc06g073720.1.1	Ethylene insensitive 3 family protein	AT3G20770	7	1.09	-0.86	-0.067	-0.12	0.67	0.31	0.11	0.17	1.45	0.35	-0.66	-0.79
LesAffx.51274.1.A1_at	Solyc08g078190.1.1	Ethylene responsive element binding factor 5	AT5G47230	1	0.75	0.53	0.38	-0.17	0.2	0.11	0.19	0.23	0.84	0.83	1.42	1.23
LesAffx.64439.1.S1_at	Solyc11g073060.1.1	C2H2 and C2HC zinc fingers superfamily protein	AT2G37430	8	5.24	4.63	4.07	2.09	0.97	1.22	1.23	0.67	6.21	4.02	4.62	3.54
LesAffx.71524.2.A1_at	Solyc05g055940.2.1	Homeodomain-like superfamily protein	AT5G29000	2	2.06	1.27	0.55	0.03	0.52	0.46	0.26	0.33	0.23	0.11	0.09	0.08
Les.2569.1.S1_at	Solyc05g007770.2.1	NAC-like, activated by AP3/PI	AT1G69490	3	-1.03	-0.59	3.82	2.88	0.17	0.22	2.8	3.66	0.6	0.72	1.74	2.48
Les.5126.1.S1_at	Solyc01g107170.2.1	STZ, ZAT10 zinc finger protein	AT1G27730	7	4.55	4.76	5.12	5.15	0.07	0.11	0.09	0.06	0.33	0.41	0.54	0.17
LesAffx.63802.1.S1_at	Solyc04g005280.2.1	BES1-interacting Myc-like protein 2	AT1G69010	5	-1.5	-1.87	1.22	1.15	-0.56	-0.24	0.64	0.28	0.05	0.03	0.07	0.04
Les.546.1.A1_at	Solyc02g093050.2.1	WRKY DNA-binding protein 15	AT2G23320	8	-0.8	0.03	3.58	2.67	0.72	0.57	1.55	0.85	0.51	0.17	0.75	0.88
LesAffx.44152.1.A1_at	Solyc10g080410.1.1	BZIP transcription factor family protein	AT5G06839	5	1.23	1.58	0.06	0.11	0.07	0.09	0.08	0.05	0.28	0.33	0.09	0.11
Les.3818.1.S1_at	Solyc09g089930.1.1	Ethylene response factor 1	AT3G23240	1	-1.51	-1.93	3.67	2.21	-0.18	0.34	0.48	0.56	2.97	2.66	4.03	4.47
LesAffx.43341.1.S1_at	Solyc09g015770.2.1	WRKY DNA-binding protein 70	AT3G56400	5	-3.44	-2.34	1.94	0.57	1.42	1.5	1.31	1.14	0.22	0.83	0.66	0.55
LesAffx.5491.1.A1_at	Solyc08g005870.1.1	Myb domain protein 78	AT2G16720	3	1.15	0.68	0.27	0.18	0.11	0.09	0.08	0.09	0.12	0.13	0.09	-0.03
Les.2572.2.S1_a_at	Solyc07g042170.2.1	Jasmonate-zim-domain protein 1	AT1G19180	5	2.67	1.74	1.43	1.56	0.24	0.18	0.17	0.12	0.91	0.77	1.31	0.96
Les.5730.1.S1_at	Solyc11g022470.1.1	Myb-like HTH transcriptional regulator family protein	AT2G01060	2	1.13	0.84	0.68	0.62	0.87	0.76	0.37	0.12	0.12	0.22	0.15	0.14
LesAffx.64946.1.S1_at	Solyc01g090310.2.1	Ethylene-responsive element binding factor 13	AT2G44840	1	0.53	0.33	0.13	-0.12	0.1	0.25	0.13	0.09	0.55	0.47	0.39	0.25
LesAffx.51298.1.S1_at	Solyc01g090310.2.1	C2H2-type zinc finger family protein	AT2G28710	1	6.67	4.28	2.13	2.87	3.42	3.35	3.3	2.76	2.65	2.82	2.61	2.81
LesAffx.22830.1.S1_at	Solyc02g087210.2.1	Zinc finger (AN1-like) family protein	AT3G28210	7	2.48	2.95	3.81	2.67	0.87	0.76	0.37	0.12	0.12	0.22	0.15	0.14
