# Supplementary material for: Transcriptome analysis reveals regulatory networks underlying differential susceptibility to Botrytis cinerea in response to nitrogen availability in Solanum lycopersicum
Source: Front Plant Sci. 2015 Nov 4;6:911. doi: 10.3389/fpls.2015.00911 (PMC4631835; doi:10.3389/fpls.2015.00911)
Supplement: Table S6 — Primer sequences used for qPCR. [file Table6.XLSX]

## Sheet: Hoja1
Gene	Organism	Gene accession	Arabidopsis accession	Primer sequence	Efficiency	Analysis	Reference
NAC transcription factor	Tomato	Solyc10g006880	AT3G15510	NAC-F CAACATCGGGTTATTGGAAGGC	0.943	Gene expression	This work
				NAC-R ACCCCAACCTTTTGTGTTCC
Ethylene insensitive 3 family protein	Tomato	Solyc06g073720	AT3G20770	EIN3-F ACCAAGCTGATCATGCCATC	0.935	Gene expression	This work
				EIN3-F TCACAGTGCTGCATCAAAGC
Ethylene responsive element binding factor 5	Tomato	Solyc08g078190	AT5G47230	ERF5-F TTTGGGGCGGAATTAACGAG	0.951	Gene expression	This work
				ERF5-R CTCCAGCGCCAAATTGAAAC
C2H2 Zinc finger family protein	Tomato	Solyc11g073060	AT2G37430	CH1-F AAGTGGAAGCAGAAGCCATG	0.947	Gene expression	This work
				CH1-R GGGCTTGGAAAGATGGAAATCG
Homeodomain-like superfamily protein	Tomato	Solyc05g055940	AT5G29000	HL-F GCATCGTCTGGGCAAAACTAC	0.98	Gene expression	This work
				HL-R TCCCACCAAGCTTACTGATAGC
NAC-like transcription factor	Tomato	Solyc05g007770	AT1G69490	NACl-F TTTCAACGAAGAGGTTCATGG	0.962	Gene expression	This work
				NACl-R GCCCTACTACAAGGTTTGTTGC
Zinc finger family protein	Tomato	Solyc01g107170	AT1G27730	ZF-F agctttgggtggacacaaac	0.977	Gene expression	This work
				ZF-R aacgcttccactatgaacgc
BES1-interacting MYC-like protein	Tomato	Solyc04g005280	AT1G69010	BES-F tggcgcatgcaaagtttacc	1.01	Gene expression	This work
				BES-R ctgctgatttggttgcatcg
WRKY DNA-binding protein 15	Tomato	Solyc02g093050	AT2G23320	WRK15-F aaaggatctccacatccaaggg	0.938	Gene expression	This work
				WRK15-R acatgtttacgtgctggacac
BZIP transcription factor	Tomato	Solyc10g080410	AT5G06839	BZIP-F tcatgctccaattgagtgagc	0.926	Gene expression	This work
				BZIP-R tcagaatagagaggcagcaagg
Ethylene response factor 1	Tomato	Solyc09g089930	AT3G23240	ERF1-F aaacagtcacatcgcatcgc	0.948	Gene expression	This work
				ERF1-R atctccgctgcgaatttacc
WRKY DNA-binding protein 70	Tomato	Solyc09g015770	AT3G56400	WRKY70-F ttggtggatgatggtcatgc	0.988	Gene expression	This work
				WRKY70-R gtgcacctaaagtagtgccttg
MYB domain protein 7	Tomato	Solyc08g005870	AT2G16720	MYB7-F acaataaggtcgtcctcttcgg	0.905	Gene expression	This work
				MYB7-R agggctactaagatgtggcaag
Jasmonate-zim-domain protein 1	Tomato	Solyc07g042170	AT1G19180	JAZ-F atttgccggtcagaaatcgc	0.984	Gene expression	This work
				JAZ-R ccagctgaatcgaaattgcg
MYB-like transcription factor	Tomato	Solyc11g022470	AT2G01060	MYBl-F cgccacgaaaacaggatttg	0.957	Gene expression	This work
				MYBl-R actgccgcaccagatattagag
Ethylene responsive element binding factor 13	Tomato	Solyc01g090310	AT2G44840	ERF13-F agtggtggcaagtgtgaaac	0.935	Gene expression	This work
				ERF13-R tatctccgccgcgaatttac
C2H2-type Zinc finger family protein	Tomato	Solyc05g054650	AT2G28710	CH2-F ttcaagcactaggtggtcatcg	0.927	Gene expression	This work
				CH2-R ttggcttaggcggtgaaatc
Zinc finger (AN1-like) family protein	Tomato	Solyc02g087210	AT3G28210	AN1-F atgccggattcaagtttgcc	0.967	Gene expression	This work
				AN1-R tccttgcaagcaaagcagtc
PROTEIN PHOSPHATASE 2A	Tomato	Solyc05g006590.2.1		PP2Acs-F CGATGTGTGATCTCCTATGGTC	0.953	Gene expression	Dekkers et al., 2012
				PP2Acs-R AAGCTGATGGGCTCTAGAAATC
Ubiquitine	Tomato	TC193502		Ubi-F GGACGGACGTACTCTAGCTGAT	0.982	Quantification Tomato DNA	Lovdal and Lillo, 2009
				Ubi-R AGCTTTCGACCTCAAGGGTA
Cutinase A	B. cinerea	Z69264		CG11-AGCCTTATGTCCCTTCCCTTG	0.97	Quantification B. cinerea DNA	Gachon et al., 2004
				CG12-GAAGAGAAATGGAAAATGGTGAG
