# Supplementary material for: Transcriptome analysis reveals regulatory networks underlying differential susceptibility to Botrytis cinerea in response to nitrogen availability in Solanum lycopersicum
Source: Front Plant Sci. 2015 Nov 4;6:911. doi: 10.3389/fpls.2015.00911 (PMC4631835; doi:10.3389/fpls.2015.00911)
Supplement: Data Sheet S1 — Gene network in cytoscape. [file DataSheet1.ZIP]

Archive with 1 entries (1 files):
- redespaper.cys
